# Supplementary material for: Identification of Metal–Organic Frameworks for near Practical Energy Limit CO2 Capture from Wet Flue Gases: An Integrated Atomistic and Process Simulation Screening of Experimental MOFs
Source: ACS Cent Sci. 2025 Jul 7;11(8):1438–51. doi: 10.1021/acscentsci.5c00777 (PMC12395306; doi:10.1021/acscentsci.5c00777)
Supplement: Supplementary file 2 [file oc5c00777_si_002.xlsx]

## Sheet: Legend
column header	description	source
Di [Å]	largest cavity diameter (LCD)	zeo++
Df [Å]	pore limiting diameter (PLD)	zeo++
Dif [Å]	largest free/included sphere	zeo++
sa_g [m^2/g]	gravimetric surface area	zeo++
sa_v [m^2/cm^3]	volumetric surface area	zeo++
pv_g [cm^3/g]	gravimetric pore volume	zeo++
void_frac [-]	void fraction	zeo++
density [kg/m^3]	density	zeo++
logbCO2	CO2 adsorption coefficient	gcmc/fitting
logb0CO2	CO2 adsorption equilibrium constant	gcmc/fitting
logbN2	N2 adsorption coefficient	gcmc/fitting
logb0N2	N2 adsorption equilibrium constant	gcmc/fitting
hoaCO2 [kJ/mol]	CO2 internal energy of adsorption	gcmc/fitting
hoaN2 [kJ/mol]	N2 internal energy of adsorption	gcmc/fitting
logHCO2	CO2 Henry's Law constant	gcmc/fitting
logHN2	N2 Henry's Law constant	gcmc/fitting
qsat_v [mol/m^3]	volumetric adsorption saturation capacity	gcmc/fitting
qsat_g [mol/kg]	gravimetric adsorption saturation capacity	gcmc/fitting
tads [s]	optimized adsorption step time in the Energy_minimization scenario	process_sim [Energy_minimization]
PH [bar]	optimized high pressure in the Energy_minimization scenario	process_sim [Energy_minimization]
PINT [bar]	optimized intermediate pressure in the Energy_minimization scenario	process_sim [Energy_minimization]
PL [bar]	optimized evacuation pressure in the Energy_minimization scenario	process_sim [Energy_minimization]
feed_rate [m/s]	optimized feed rate in the Energy_minimization scenario	process_sim [Energy_minimization]
purity [%]	purity calculated in the Energy_minimization scenario	process_sim [Energy_minimization]
recovery [%]	recovery calculated in the Energy_minimization scenario	process_sim [Energy_minimization]
energy [kWhe/tonne]	minimum energy consumption calculated in the Energy_minimization scenario	process_sim [Energy_minimization]
productivity [mol(CO2)/m^3(adsorbent)∙s]	productivity calculated in the Energy_minimization scenario	process_sim [Energy_minimization]
tads_P [s]	optimized adsorption step time in the Productivity_maximization scenario	process_sim [Energy_minimization]
PH_P [bar]	optimized high pressure in the Productivity_maximization scenario	process_sim [Productivity_maximization]
PINT_P [bar]	optimized intermediate pressure in the Productivity_maximization scenario	process_sim [Productivity_maximization]
PL_P [bar]	optimized evacuation pressure in the Productivity_maximization scenario	process_sim [Productivity_maximization]
feed_rate_P [m/s]	optimized feed rate in the Productivity_maximization scenario	process_sim [Productivity_maximization]
purity_P [%]	purity calculated in the Productivity_maximization scenario	process_sim [Productivity_maximization]
recovery_P [%]	recovery calculated in the Productivity_maximization scenario	process_sim [Productivity_maximization]
energy_P [kWhe/tonne]	minimum energy consumption calculated in the Productivity_maximization scenario	process_sim [Productivity_maximization]
productivity_P [mol(CO2)/m^3(adsorbent)∙s]	productivity calculated in the Productivity_maximization scenario	process_sim [Productivity_maximization]
del_E [kWhe/tonne]	difference in the minimum energy consumption calculated in the Energy_minimization and Productivity_maximization scenarios	process_sim [comparison_Emin_Pmax]
del_P [mol(CO2)/m^3(adsorbent)∙s]	difference in the productivity calculated in the Energy_minimization and Productivity_maximization scenarios	process_sim [comparison_Emin_Pmax]
ratio_E/P	ratio of the difference in the energy consumption (del_E) and producivity (del_P)	process_sim [comparison_Emin_Pmax]
ratio_P/E	ratio of the difference in the producivity (del_P) and energy consumption (del_E)	process_sim [comparison_Emin_Pmax]
PRT	boolean flag regarding whether 95-90 purity-recovery constraints were met	process_sim [Energy_minimization]
Error	boolean flag regarding whether a crystal structure error was noted	—
CO2_b [mmol/g]	CO2 uptake in binary CO2/N2 simulations	gcmc
CO2_t [mmol/g]	CO2 uptake in ternary CO2/N2/H2O simulations	gcmc
Water_t [mmol/g]	H2O uptake in ternary CO2/N2/H2O simulations	gcmc
Ratio(CO2_t/CO2_b)	ratio of CO2 uptake in ternary CO2/N2/H2O relative to binary CO2/N2 simulations [CO2 retainability]	gcmc
Ratio(CO2_t/Water_t)	ratio of CO2 uptake relative to H2O uptake in ternary CO2/N2/H2O simulations	gcmc
Ratio(Water_t/CO2_t)	ratio of H2O uptake relative to CO2 uptake in ternary CO2/N2/H2O simulations	gcmc

## Sheet: Process_6%
name	Di [Å]	Df [Å]	Dif [Å]	sa_g [m^2/g]	sa_v [m^2/cm^3]	pv_g [cm^3/g]	void_frac [-]	density [kg/m^3]	logbCO2	logb0CO2	logbN2	logb0N2	hoaCO2 [kJ/mol]	hoaN2 [kJ/mol]	logHCO2	logHN2	qsat_v [mol/m^3]	qsat_g [mol/kg]	tads [s]	PH [bar]	PINT [bar]	PL [bar]	feed_rate [m/s]	purity [%]	recovery [%]	energy [kWhe/tonne]	productivity [mol(CO2)/m^3(adsorbent)∙s]	tads_P [s]	PH_P [bar]	PINT_P [bar]	PL_P [bar]	feed_rate_P [m/s]	purity_P [%]	recovery_P [%]	energy_P [kWhe/tonne]	productivity_P [mol(CO2)/m^3(adsorbent)∙s]	del_E [kWhe/tonne]	del_P [mol(CO2)/m^3(adsorbent)∙s]	ratio_E/P	ratio_P/E	PRT	Error
IPAQOI_full_repeat	39.3169	38.422	39.3016	3853.78	1370	2.35042	0.83556	355.49	-2.21564	-5.42909	-3.38166	-5.25261	18.3414	10.6788	-0.762318	-1.92834	10095.9	28.4	13.1751	4.83797	0.0838413	0.0275432	0.116263	95.6294	95.5591	523.551	0.427349	12.9262	4.90643	0.107705	0.0360048	1.05265	94.8645	90.4836	935.058	0.770619	411.506	0.34327	1198.78	0.000834179	TRUE	No
DB12-BUNLAZ_clean_repeat	38.3963	36.0932	38.3963	4287.01	1417.93	2.54608	0.84212	330.747	-2.33091	-5.67605	-3.50008	-4.7181	19.0931	6.95209	-0.877591	-2.04676	9393.23	28.4	10.068	3.96206	0.0784514	0.0255267	0.10213	95.4811	96.1542	523.551	0.438363	10.1235	4.57687	0.11243	0.0321367	1.12854	94.5527	90.8492	922.381	0.811827	398.829	0.373464	1067.92	0.000936402	TRUE	No
DB12-BEDYEQ_clean_repeat	33.0586	31.4905	33.0586	3064.64	1417.23	1.7167	0.79388	462.44	-2.24719	-5.9029	-3.39103	-5.44502	20.8657	11.7235	-0.846416	-1.99025	11636.8	25.1638	10.169	4.97607	0.0712652	0.020946	0.113541	97.4002	93.6506	523.551	0.429895	18.2138	4.57113	0.110666	0.0297929	1.06477	94.705	89.7342	901.961	0.720437	378.409	0.290542	1302.42	0.000767799	TRUE	No
RIBSED_full_repeat	30.9239	29.5189	30.9239	3494.93	1538.4	1.83493	0.8077	440.177	-2.2524	-5.64518	-3.3922	-5.29133	19.3649	10.8397	-0.799083	-1.93888	12501	28.4	11.3946	4.83648	0.070176	0.0188785	0.100474	97.3996	94.6101	523.551	0.440458	12.9469	4.99544	0.101357	0.0295798	1.25637	94.6686	90.0953	922.021	0.73342	398.47	0.292963	1360.14	0.000735219	TRUE	No
HIQLIF_full_repeat	30.3945	29.4898	30.3945	3400.21	1541.96	1.75885	0.79762	453.485	-2.27552	-5.63538	-3.50154	-5.5624	19.177	11.7628	-0.822198	-2.04822	12879	28.4	10.0239	4.95164	0.0790453	0.0252464	0.112602	95.7313	96.5978	523.551	0.463101	16.4864	4.86094	0.118437	0.0381598	0.983451	94.9738	90.1374	902.024	0.808096	378.472	0.344995	1097.04	0.000911546	TRUE	No
FAKMIR_full_repeat	30.7024	29.3104	30.7024	3386.27	1531.32	1.77345	0.80198	452.209	-2.23287	-5.78665	-3.34009	-5.47615	20.2839	12.192	-0.790273	-1.89749	12529.7	27.7077	13.2049	4.7862	0.07	0.0177921	0.106279	95.1579	94.1526	523.551	0.392143	18.1615	4.77001	0.096189	0.0242988	1.18608	95.386	90.8331	937.7	0.663344	414.149	0.271201	1527.09	0.00065484	TRUE	No
FIFFUX_full_repeat	30.098	28.6114	30.098	3434.98	1570.62	1.75403	0.80202	457.239	-2.27893	-5.51788	-3.49012	-5.39915	18.4869	10.8962	-0.825613	-2.0368	12985.6	28.4	10.1074	4.93693	0.0769925	0.0227578	0.11205	96.3017	96.8718	523.551	0.468746	16.1503	4.87096	0.120191	0.034674	1.13012	95.1827	89.9488	917.383	0.827899	393.832	0.359153	1096.56	0.000911945	TRUE	No
DB12-QEFWUV_clean_repeat	32.3604	28.2677	32.3563	3314.57	1569.61	1.67244	0.79198	473.543	-2.4013	-5.86022	-3.49089	-5.38932	19.7425	10.8357	-0.947979	-2.03757	13448.6	28.4	10.0115	4.64452	0.07	0.0190593	0.1	98.1393	93.5431	523.551	0.451168	10.2529	4.95919	0.100281	0.032313	1.07565	94.8803	89.8382	899.167	0.73185	375.616	0.280682	1338.23	0.000747257	TRUE	No
RORBAE_full_repeat	17.976	16.2566	17.976	4301.44	1803.41	1.92245	0.806	419.252	-2.34416	-5.50529	-3.39617	-5.651	18.0428	12.8698	-0.890847	-1.94285	11906.8	28.4	10.2634	4.96895	0.0738127	0.0194793	0.100428	95.9144	93.3534	523.551	0.433704	10.123	4.88064	0.08771	0.0238515	1.2232	94.7534	89.9692	958.147	0.685269	434.596	0.251566	1727.56	0.00057885	TRUE	No
DB12-IXEJOM_clean_repeat	15.0282	14.1511	15.0282	2588.49	2119.95	0.844696	0.6918	818.993	-2.4565	-5.94011	-3.56998	-5.80856	19.8834	12.7771	-1.00318	-2.11667	23259.4	28.4	28.7895	4.85494	0.0702497	0.0165901	0.103897	95.5897	98.6591	523.551	0.315419	16.2949	4.99691	0.0844791	0.023713	1.19461	94.6206	89.5312	934.062	0.622808	410.51	0.307388	1335.48	0.000748795	TRUE	No
XUWMIO_full_repeat	14.9945	14.1508	14.9945	2511.95	2069.8	0.831428	0.68508	823.98	-2.44893	-5.98274	-3.56957	-5.99162	20.1699	13.8243	-1.00417	-2.12481	22944.5	27.846	29.0862	4.95804	0.0715024	0.0185911	0.100399	95.0085	98.4945	523.551	0.315333	17.2663	4.91709	0.0826	0.0225426	1.18124	94.7463	89.6323	939.17	0.614434	415.619	0.299101	1389.56	0.000719653	TRUE	No
XENDED_full_repeat	15.2912	14.1378	15.2912	3413.37	2110.89	1.18535	0.73304	618.413	-2.30906	-5.83501	-3.53326	-5.61279	20.125	11.8693	-0.855745	-2.07994	17562.9	28.4	11.3569	4.81222	0.07	0.0187041	0.122935	95.1566	96.4813	523.551	0.430962	22.765	4.80103	0.117178	0.0335006	1.05709	95.2853	89.5513	893.383	0.764454	369.832	0.333492	1108.97	0.000901739	TRUE	No
GITVEL01_full_repeat	15.2767	13.3794	15.2767	2340.3	1818.66	0.781386	0.60722	777.061	-2.71932	-5.72356	-3.97083	-4.92164	17.1473	5.42694	-1.30247	-2.55398	20291.1	26.1127	11.1506	4.8351	0.0907462	0.0336648	0.111942	95.3292	96.3961	523.551	0.489419	15.2954	4.97311	0.139023	0.0368234	0.83229	94.9051	89.8984	910.325	0.931976	386.773	0.442557	873.952	0.00114423	TRUE	No
DB12-ZARLEL_clean_repeat	14.4312	13.2845	14.4312	3080.89	1521.67	1.45615	0.7192	493.888	-2.72279	-5.6769	-3.78503	-4.87479	16.8612	6.22005	-1.26947	-2.33171	14026.4	28.4	10.27	4.76658	0.0913353	0.0274662	0.108145	96.9955	93.0663	523.551	0.464355	10.0057	4.8406	0.105916	0.0276813	0.648177	95.9462	92.0729	885.75	0.761653	362.199	0.297297	1218.31	0.000820812	TRUE	No
ROQZAB_full_repeat	14.8478	13.0459	14.8478	4003.61	1874.44	1.66118	0.77774	468.181	-2.33288	-5.68049	-3.40694	-5.80951	19.1071	13.7131	-0.879565	-1.95363	13296.3	28.4	10.0616	4.99507	0.0703904	0.0198644	0.102083	95.5667	91.8445	523.551	0.431813	10.8262	4.97423	0.0845539	0.0254413	1.20434	94.7338	89.7539	935.48	0.666687	411.928	0.234874	1753.82	0.000570182	TRUE	No
NUTYOS_full_repeat	13.986	12.5769	13.8981	2147.98	1666.19	0.885105	0.68658	775.703	-2.30871	-6.05176	-3.60218	-5.58899	21.3642	11.3401	-0.85539	-2.14886	22030	28.4	26.397	4.97913	0.0703273	0.0195863	0.119699	95.3901	99.2708	523.551	0.338255	32.3312	4.82273	0.16419	0.0296554	1.35993	94.7543	89.6193	981.779	0.833483	458.228	0.495229	925.285	0.00108075	TRUE	No
OFELET_full_repeat	12.1928	11.894	12.1928	2808.45	1454.04	1.43976	0.74542	517.737	-2.76265	-5.70701	-3.81291	-4.87913	16.8055	6.08569	-1.30933	-2.35959	14703.7	28.4	10.0852	4.40634	0.0898823	0.0256922	0.113083	95.41	93.445	523.551	0.458188	14.2489	4.76447	0.122723	0.0207259	0.756189	94.5114	89.7	935.828	0.769154	412.277	0.310966	1325.79	0.000754265	TRUE	No
DB12-jacs.6b09113_ja6b09113_si_002_clean_repeat	13.3458	11.7012	13.3458	3340.88	1920.23	1.27154	0.73084	574.762	-2.43214	-5.71285	-3.73012	-5.25275	18.7253	8.69069	-0.978819	-2.27681	16323.2	28.4	10.5376	4.65857	0.0898381	0.0372598	0.132366	95.2019	96.6133	523.551	0.469106	44.8448	4.84891	0.272679	0.0187676	1.20359	95.2364	89.7103	1042.69	1.00306	519.141	0.533953	972.258	0.00102853	TRUE	No
UFITUZ_full_repeat	11.0881	10.6912	11.0879	2141.44	1751.03	0.969025	0.79236	817.681	-2.63745	-6.14825	-3.81605	-5.14357	20.0386	7.57702	-1.34133	-2.51993	16169.9	19.7753	10.053	4.26227	0.0874481	0.0348659	0.10889	96.407	93.6788	523.551	0.440372	13.3003	4.95069	0.130962	0.0308833	0.940431	95.1984	89.7371	912.532	0.874187	388.981	0.433815	896.651	0.00111526	TRUE	No
QIXWOL_full_repeat	11.1743	10.586	11.1685	3828.16	1597.57	1.86897	0.77996	417.322	-2.25773	-5.91376	-3.50981	-5.31449	20.8675	10.3006	-0.804416	-2.05649	11852	28.4	10.0712	4.8956	0.0789096	0.0238047	0.106091	96.2929	97.8713	523.551	0.458265	25.3718	4.77117	0.177324	0.0305447	1.18774	94.889	89.8037	941.023	0.932783	417.472	0.474518	879.781	0.00113665	TRUE	No
OGEBAF01_full_repeat	14.7455	10.5459	14.7455	4055.91	2048.04	1.54201	0.77864	504.948	-2.54186	-5.34358	-3.79025	-4.62976	15.9913	4.79168	-1.08855	-2.33693	14340.5	28.4	11.0113	4.90806	0.0933067	0.0333504	0.110349	95.9001	97.3986	523.551	0.484852	10.7012	4.83933	0.124259	0.0385816	0.977514	95.0715	91.4375	911.86	0.924656	388.309	0.439805	882.912	0.00113262	TRUE	No
BENVOI_full_repeat	10.6601	10.4234	10.6601	3822.47	2421.06	1.24583	0.78908	633.367	-2.77246	-5.52453	-3.90503	-4.93814	15.708	5.89671	-1.31914	-2.45171	17987.6	28.4	10.0103	4.15351	0.0837004	0.0285664	0.105699	95.3512	93.6379	523.551	0.483452	11.8816	4.91913	0.128407	0.0333244	0.804797	94.5566	89.8315	915.674	0.868303	392.123	0.384851	1018.9	0.000981455	TRUE	No
GOBFOV_full_repeat	11.3441	10.3192	11.3396	5022.74	2074.89	2.00587	0.82862	413.095	-2.15415	-5.75596	-3.53507	-4.97695	20.558	8.2298	-0.700834	-2.08175	11731.9	28.4	10.0167	4.83609	0.0817455	0.029125	0.108677	95.3359	98.268	523.551	0.48807	53.4924	4.99111	0.303451	0.024326	1.18922	94.9261	89.5226	1018.63	1.06963	495.08	0.581564	851.291	0.00117469	TRUE	No
XIPVOI_full_repeat	10.3587	10.157	10.3587	1296.97	1688.82	0.511729	0.66634	1302.12	-2.95669	-6.2969	-4.12269	-5.26644	19.0649	6.52817	-1.60487	-2.77087	29273.7	22.4815	10.0019	4.99202	0.0714356	0.0206153	0.101094	97.3675	90.99	523.551	0.517291	10.6857	4.97717	0.110828	0.0348886	0.76844	94.57	89.5563	931.863	0.794821	408.312	0.27753	1471.23	0.000679702	TRUE	No
DB12-MUNDOQ_freeONLY_repeat	13.2251	10.0925	13.2251	2675.59	2327.82	0.799726	0.69578	870.021	-2.6002	-5.82609	-3.95148	-4.93331	18.4124	5.60402	-1.17123	-2.52251	23361.4	26.8515	10.1006	4.98669	0.0742874	0.023965	0.103577	95.0045	97.8265	523.551	0.540737	39.9499	4.9276	0.299347	0.0181542	1.33774	94.7129	89.6386	1060.31	1.08419	536.759	0.543455	987.677	0.00101248	TRUE	No
DB12-BOWNUY_freeONLY_repeat	15.5271	9.99848	15.5271	1721.3	1325.89	0.692108	0.53312	770.272	-2.53564	-5.91245	-3.89625	-4.94719	19.2738	5.99844	-1.08232	-2.44294	21875.7	28.4	10.0464	4.97062	0.0738276	0.0227963	0.103699	95.1192	98.6282	523.551	0.531427	41.5789	5	0.303158	0.0227978	1.27895	94.6013	89.835	1046.88	1.11748	523.326	0.586052	892.967	0.00111986	TRUE	No
HUCKAT_full_repeat	10.601	9.91099	10.5955	4628.28	1743.52	2.12301	0.79976	376.71	-2.16945	-5.80521	-3.49794	-5.1964	20.7518	9.6943	-0.716134	-2.04462	10698.6	28.4	10.158	4.88798	0.0861509	0.0345867	0.113531	95.9751	96.0831	523.551	0.45584	50.1533	4.44797	0.264609	0.0197641	1.2015	94.6547	89.8555	968.468	0.94791	444.916	0.492069	904.175	0.00110598	TRUE	No
TIDPON_full_repeat	9.79225	9.60479	9.78181	2513.02	1715.78	1.14097	0.779	682.745	-2.7469	-5.47524	-3.87777	-4.91687	15.5725	5.93087	-1.29358	-2.42445	19390	28.4	10.0014	4.0767	0.0732427	0.0217233	0.102076	96.2039	93.4807	523.551	0.50378	10.0955	4.98571	0.118254	0.0355943	0.857059	94.9845	90.8298	901.536	0.855846	377.984	0.352066	1073.62	0.00093143	TRUE	No
ZEQFEK01_full_repeat	10.2384	9.59892	10.2384	2494.49	1726.67	1.03592	0.71706	692.157	-2.25139	-5.93655	-3.54563	-5.32588	21.0337	10.1611	-0.950938	-2.24518	13824.7	19.9734	10.352	4.95117	0.0764131	0.0214691	0.101769	95.6929	98.8665	523.551	0.46862	15.3008	4.97236	0.113621	0.0366457	1.12106	96.2556	90.7208	880.112	0.828793	356.561	0.360173	989.971	0.00101013	TRUE	No
NURTIG_full_repeat	9.72502	9.34245	9.72502	2571.02	1746.78	1.15056	0.7817	679.402	-2.79007	-5.57943	-3.88671	-4.94466	15.9208	6.03844	-1.33676	-2.43339	19295	28.4	10.0038	4.08804	0.0746868	0.0218121	0.10776	96.2769	92.5099	523.551	0.494319	10.3454	4.93833	0.1114	0.0256892	0.80325	94.5826	92.8652	878.961	0.813687	355.409	0.319368	1112.85	0.000898593	TRUE	No
PUHLOU01_full_repeat	9.97742	9.30907	9.97742	3019.16	1943.75	1.19235	0.76764	643.803	-2.63968	-5.76122	-3.89662	-4.78269	17.8168	5.05744	-1.18636	-2.4433	18284	28.4	10.012	4.36139	0.0788865	0.0269995	0.107008	95.4031	96.7849	523.551	0.499156	22.5655	4.94625	0.146178	0.029173	0.748934	95.8767	90.7505	907.333	0.909374	383.781	0.410219	935.553	0.00106889	TRUE	No
RAWVUI_full_repeat	9.5902	9.30563	9.57435	3046.25	1915.05	1.2114	0.76156	628.652	-2.60358	-5.97186	-3.78008	-5.29122	19.2251	8.62512	-1.15026	-2.32676	17853.7	28.4	10.001	4.73181	0.0741202	0.0220947	0.10023	98.3629	95.7569	523.551	0.486234	10.9007	4.93222	0.113312	0.0322528	0.964618	94.9871	92.1633	876.754	0.830848	353.202	0.344614	1024.92	0.000975685	TRUE	No
CAPPIU_full_repeat	9.30525	9.20246	9.30525	3841.01	1890.96	1.51555	0.74612	492.302	-2.61817	-5.71672	-3.69568	-5.13907	17.6856	8.23844	-1.16485	-2.24236	13981.4	28.4	10.0027	3.98875	0.0789326	0.023236	0.103045	95.5766	94.5986	523.551	0.450476	14.6219	4.95095	0.128052	0.0290947	0.796395	94.7461	90.1873	941.496	0.808377	417.945	0.357901	1167.77	0.000856334	TRUE	No
DITJIB_full_repeat	20.3653	9.01258	20.3653	3422.96	1784.27	1.55034	0.80814	521.262	-2.64522	-5.44805	-3.58106	-5.21462	15.9977	9.32383	-1.1919	-2.12774	14803.8	28.4	10.0529	4.34277	0.07	0.0139507	0.1	96.8626	90.4117	523.551	0.443951	10.115	4.44118	0.0909905	0.0217993	0.863732	94.6513	89.6172	889.009	0.676833	365.458	0.232882	1569.28	0.000637234	TRUE	No
WEYREA01_full_repeat	19.4958	9.0046	19.4958	4148.95	1807.79	1.8393	0.80142	435.717	-2.42581	-5.34172	-3.41649	-5.25305	16.6431	10.4825	-0.972495	-1.96317	12374.3	28.4	10.0027	4.87197	0.07	0.016219	0.1	98.0972	91.4533	523.551	0.44728	10.358	4.88054	0.0919696	0.0277681	0.960008	95.0621	89.7838	922.603	0.692188	399.052	0.244908	1629.4	0.000613724	TRUE	No
BERZIL_full_repeat	11.0642	8.95149	11.0642	3885.53	2400.94	1.19576	0.73888	617.914	-2.23337	-5.9419	-3.4914	-5.56507	21.1672	11.8358	-0.780051	-2.03808	17548.8	28.4	21.533	4.86019	0.07	0.0187136	0.100149	95.1058	97.8645	523.551	0.358183	32.7543	4.8594	0.128688	0.0361361	0.920568	94.9691	89.6042	939.158	0.755536	415.606	0.397354	1045.94	0.000956082	TRUE	No
DB12-RUHFOR_clean_repeat	10.0113	8.72369	10.0082	2436.46	2167.3	0.843815	0.7506	889.537	-2.84081	-5.65579	-3.99508	-5.52514	16.067	8.7331	-1.38749	-2.54176	25262.8	28.4	10.0087	4.84621	0.0779222	0.0233668	0.104085	96.5236	94.088	523.551	0.513855	10.0079	4.98929	0.104083	0.0326235	0.792333	95.1665	91.9878	897.589	0.813563	374.038	0.299708	1248.01	0.000801278	TRUE	No
XAQCEB_full_repeat	20.4836	8.7094	20.4792	4106.13	1721.62	1.93832	0.8127	419.276	-2.41084	-5.28396	-3.43604	-5.54264	16.3989	12.0238	-0.957526	-1.98272	11907.4	28.4	10.0072	4.96316	0.0772015	0.020103	0.113455	96.3847	93.4912	523.551	0.444727	10.0519	4.98494	0.0933946	0.0253415	1.06054	94.6312	90.6714	963.615	0.719252	440.063	0.274525	1603	0.000623831	TRUE	No
DB12-RUHFUX_clean_repeat	9.94292	8.65457	9.91903	2395.15	2164.08	0.828596	0.74866	903.537	-2.81808	-5.67973	-3.92799	-5.16582	16.3334	7.06512	-1.36476	-2.47467	25660.5	28.4	12.1565	4.55877	0.07	0.0147562	0.1	96.9207	94.2927	523.551	0.488121	10.222	4.99994	0.104095	0.0266803	0.989299	94.5764	91.0663	915.69	0.794288	392.138	0.306167	1280.8	0.000780764	TRUE	No
FAGQAI_full_repeat	13.6121	8.615	13.6003	4183.73	2012.77	1.53284	0.73744	481.088	-2.50719	-5.25232	-3.75194	-4.60272	15.6684	4.85596	-1.05387	-2.29862	13662.9	28.4	10.0298	4.10289	0.0882044	0.0383034	0.109067	95.3197	94.3162	523.551	0.4691	10.0794	4.86476	0.125116	0.0349687	1.18692	94.9482	90.4642	934.656	0.95374	411.104	0.48464	848.268	0.00117887	TRUE	No
DB12-DITJOH_clean_repeat	19.431	8.59079	19.4014	4126.09	1851.57	1.76723	0.79304	448.741	-2.44333	-5.31722	-3.45448	-5.42247	16.4033	11.2327	-0.990014	-2.00117	12744.3	28.4	10.008	4.94736	0.0725781	0.018944	0.107089	98.0446	91.6413	523.551	0.454874	10.0472	4.98595	0.0932222	0.0268075	1.03957	95.1564	89.6446	954.062	0.717873	430.51	0.262999	1636.93	0.0006109	TRUE	No
DB12-RUHFEH_clean_repeat	9.84183	8.46338	9.78525	2459.97	2203.38	0.834617	0.74756	895.698	-2.72786	-5.86932	-3.85459	-5.67908	17.9304	10.4136	-1.27455	-2.40127	25437.8	28.4	10.2744	4.79729	0.07	0.0171106	0.1	97.3569	94.1915	523.551	0.48249	10.109	4.89215	0.0996165	0.0323441	0.990263	94.6392	90.3146	890.407	0.761688	366.855	0.279198	1313.96	0.000761058	TRUE	No
WABDAF_full_repeat	8.50357	8.37216	8.50357	2599.62	2055.76	0.919382	0.72704	790.781	-2.49182	-5.9356	-3.83571	-5.38029	19.656	8.81598	-1.03851	-2.3824	22458.2	28.4	10.1919	4.97985	0.0730864	0.022414	0.101792	95.2491	98.303	523.551	0.514733	43.845	4.98693	0.318111	0.0148216	1.44189	94.52	89.7537	1053.77	1.03019	530.218	0.515461	1028.63	0.00097217	TRUE	No
MIMZUD_full_repeat	8.70888	8.29043	8.70136	2390.76	1914.01	0.926267	0.74156	800.579	-2.54747	-5.92711	-3.88352	-5.3091	19.2899	8.13677	-1.09415	-2.4302	22736.4	28.4	10.0579	4.98466	0.0744014	0.0230225	0.102085	95.1869	98.3266	523.551	0.519576	52.1053	5	0.303158	0.0227978	1.0579	94.5613	90.4527	1064.35	1.03179	540.794	0.512214	1055.8	0.000947152	TRUE	No
DB12-c6ce00407e_c6ce00407e1_freeONLY_repeat	15.7759	8.21654	15.3765	3626.01	2159.59	1.24056	0.73886	595.581	-2.49942	-5.55365	-3.80915	-4.76983	17.4326	5.48326	-1.0461	-2.35583	16914.5	28.4	10.0695	4.65328	0.0884759	0.0376957	0.130388	95.8362	96.0001	523.551	0.495165	41.6494	4.96942	0.287789	0.0183589	1.17014	94.7117	90.5803	1049.71	1.0682	526.161	0.573036	918.198	0.00108909	TRUE	No
GEXDEW_full_repeat	9.69354	7.95282	9.69094	2942.05	1993.68	0.949015	0.6431	677.645	-2.41138	-6.21682	-3.73476	-5.12684	21.7203	7.94561	-0.958063	-2.28144	19245.1	28.4	10.0638	4.8338	0.0701936	0.0192729	0.100401	96.4498	98.9097	523.551	0.49536	41.5789	4.78947	0.292078	0.01	1.5	94.5143	90.02	1004.35	0.943004	480.8	0.447643	1074.07	0.000931039	TRUE	No
QUCFEA_full_repeat	8.27906	7.75724	8.27689	2658.37	2144.11	0.895937	0.72262	806.541	-2.5421	-6.06025	-3.83144	-5.32352	20.0805	8.51634	-1.08878	-2.37812	22905.8	28.4	10.0813	4.87099	0.070143	0.0189971	0.100067	96.091	98.0671	523.551	0.503601	37.4	4.78882	0.234795	0.0270887	1.15816	94.5027	90.3661	1000.47	0.976845	476.914	0.473244	1007.75	0.000992305	TRUE	No
YAZLIY_full_repeat	8.06721	7.71794	8.06721	1541.45	2091.17	0.4795	0.6505	1356.64	-2.96162	-5.909	-4.07627	-5.09172	16.8227	5.79586	-1.65557	-2.77023	27447.9	20.2323	10	4.753	0.07	0.0179406	0.1	97.7233	90.1207	523.551	0.519636	10.0225	4.83833	0.105156	0.0326363	0.650949	94.7502	91.36	859.101	0.764968	335.55	0.245332	1367.74	0.000731134	TRUE	No
WADXAD_full_repeat	8.03762	7.71034	8.0301	3830.1	2534.73	1.20001	0.79416	661.784	-2.71323	-5.76287	-3.80493	-5.02525	17.4064	6.9652	-1.25991	-2.35161	18794.7	28.4	10.0066	4.25955	0.07	0.0160819	0.1	97.2779	94.5394	523.551	0.480774	10.0167	4.97426	0.102476	0.0291125	0.825095	96.346	91.8883	875.919	0.781585	352.368	0.300811	1171.39	0.000853684	TRUE	No
LADDUR_full_repeat	8.50824	7.67147	8.50824	2851.3	2420.14	0.861727	0.73142	848.784	-2.66717	-6.04745	-3.93563	-5.25543	19.2936	7.53303	-1.21385	-2.48231	24105.5	28.4	10.1347	4.92298	0.072923	0.0208193	0.114048	95.887	97.223	523.551	0.508599	24.8333	4.72411	0.166505	0.0265448	1.11363	95.4216	89.5203	947.978	0.922754	424.426	0.414155	1024.8	0.000975799	TRUE	No
MUWBAK_full_repeat	8.72559	7.5477	8.72559	850.49	1154.81	0.255322	0.34668	1357.82	-2.62716	-6.04829	-3.69919	-6.01777	19.5267	13.2337	-1.442	-2.51403	20797.3	15.3167	10.3292	4.83043	0.07	0.017158	0.1	97.1358	93.7253	523.551	0.439288	10.0149	4.90273	0.0926148	0.027867	1.00081	94.7171	90.2058	876.936	0.705576	353.384	0.266288	1327.08	0.000753536	TRUE	No
IYIMIO_full_repeat	9.13191	7.42337	8.76806	3164.12	2427.05	0.94442	0.72442	767.046	-2.62472	-5.51929	-3.95252	-4.85118	16.5213	5.12924	-1.1714	-2.49921	21784.1	28.4	10.2668	4.91588	0.0813296	0.0304094	0.110849	95.1435	96.7289	523.551	0.536146	45.188	4.97764	0.298528	0.0163409	1.14137	94.8958	89.5324	1084.26	1.05342	560.712	0.517274	1083.98	0.00092253	TRUE	No
XEHCUM_full_repeat	7.65645	7.40658	7.65645	2664.9	2514.07	0.791137	0.74636	943.408	-2.61335	-6.12717	-3.67665	-5.84998	20.0558	12.4047	-1.16003	-2.22333	26792.8	28.4	24.3345	4.76848	0.07	0.0169189	0.107382	96.2157	95.5792	523.551	0.340783	10.1549	4.98539	0.0778753	0.02239	1.14612	94.9545	89.7955	874.673	0.600206	351.121	0.259423	1353.47	0.000738841	TRUE	No
MUWLEY_full_repeat	8.60656	7.39082	8.60656	815.455	1130.89	0.241977	0.33558	1386.83	-2.70854	-6.44113	-3.78565	-6.36715	21.3045	14.7344	-1.4528	-2.52991	24989.8	18.0193	11.7363	4.82469	0.07	0.0178527	0.10007	96.0886	92.8621	523.551	0.41243	10.0056	4.76404	0.083767	0.0258074	0.987542	94.9388	89.5806	887.241	0.654193	363.69	0.241762	1504.33	0.00066475	TRUE	No
QEBGIQ_full_repeat	8.1037	7.37774	8.09898	1602.57	1546.96	0.454596	0.43882	965.266	-2.30718	-6.16271	-3.9535	-5.03748	22.0062	6.18706	-1.07989	-2.72621	16290.5	16.8767	61.1168	1.44751	0.07	0.0108258	0.535667	95.6844	90.0299	523.551	0.367188	36.6726	4.99262	0.362809	0.0306116	1.48009	95.2802	89.6246	939.388	1.44338	415.837	1.0762	386.395	0.00258803	TRUE	No
MUWKOH_full_repeat	8.46037	7.19225	8.46037	762.638	1096.56	0.226728	0.326	1437.85	-2.57473	-6.09448	-3.75758	-5.77672	20.0897	11.5246	-1.49513	-2.67799	17270.6	12.0114	10.3075	4.88278	0.083042	0.0228432	0.107186	95.5911	98.0249	523.551	0.451164	10.0423	4.92144	0.107216	0.0351167	0.915989	95.3878	91.6319	870.659	0.802805	347.108	0.351641	987.11	0.00101306	TRUE	No
MUWKEX_full_repeat	8.25742	6.97109	8.25742	689.651	1042.97	0.204522	0.3093	1512.32	-2.3047	-6.02694	-3.52555	-5.59569	21.2454	11.8157	-1.43702	-2.65787	11151.2	7.37358	10.0092	4.86656	0.0865653	0.0309763	0.107346	95.6953	96.1193	523.551	0.43125	17.9915	4.60426	0.147979	0.025748	1.36258	95.3086	89.6724	930.641	0.874205	407.089	0.442955	919.031	0.0010881	TRUE	No
PUYHOI_full_repeat	8.13749	6.87713	8.13749	660.636	996.581	0.197028	0.29722	1508.52	-2.32077	-5.85083	-3.45125	-5.63025	20.1485	12.437	-1.50712	-2.6376	9822.04	6.51103	10.2244	4.97461	0.0919261	0.03488	0.112706	95.2589	92.9532	523.551	0.411621	11.764	4.92744	0.113325	0.0301424	1.09383	94.5607	89.7573	958.483	0.782691	434.931	0.371071	1172.1	0.000853171	TRUE	No
CIVBUF_full_repeat	7.94615	6.85591	7.94615	3975.14	2678.08	1.07317	0.723	673.712	-2.43471	-5.90709	-3.45054	-4.62931	19.8193	6.72803	-1.33829	-2.35412	8411.91	12.4859	10.002	3.99826	0.0766411	0.0187517	0.101933	95.2596	93.9398	523.551	0.40751	10.0102	4.80455	0.102343	0.0220099	0.918263	94.7235	89.892	967.031	0.701282	443.48	0.293772	1509.61	0.000662424	TRUE	No
XARDIG_full_repeat	8.04841	6.72359	8.04841	4134.51	3119.13	0.950461	0.71704	754.413	-2.62705	-5.31136	-3.92971	-4.84779	15.3212	5.24012	-1.17374	-2.47639	21425.3	28.4	10.1417	4.69582	0.0785493	0.0281985	0.101292	95.1471	96.3929	523.551	0.544238	39.2799	4.97889	0.264527	0.0229976	1.09978	94.8053	89.9078	1065.89	1.08508	542.338	0.540846	1002.76	0.00099725	TRUE	No
CERGIP_full_repeat	7.22307	6.7235	7.21906	2523.61	1840.67	0.731061	0.53322	729.367	-2.41009	-6.06339	-3.56735	-5.97154	20.8519	13.7224	-0.972199	-2.12946	19991	27.4087	20.1743	4.8933	0.0700341	0.0179129	0.100275	95.2395	97.0063	523.551	0.354054	16.2116	4.89002	0.0918073	0.027751	1.17909	95.0548	89.8026	912.239	0.67211	388.687	0.318056	1222.07	0.000818283	TRUE	No
MUWLIC_full_repeat	8.0993	6.7193	8.0993	638.224	996.836	0.190231	0.29712	1561.9	-2.1875	-5.91854	-3.44912	-5.47547	21.2956	11.5658	-1.39714	-2.65876	9638.52	6.17103	10.0327	4.84854	0.0923668	0.0406748	0.114128	95.111	93.2364	523.551	0.412453	11.9498	4.60446	0.108	0.0342716	1.17624	95.3841	90.2551	903.318	0.79531	379.767	0.382857	991.929	0.00100814	TRUE	No
CAXWIK_full_repeat	7.54143	6.67326	7.42333	4684.87	3082.21	1.21762	0.80108	657.899	-2.67688	-5.61111	-3.88849	-4.91905	16.7477	5.88207	-1.22356	-2.43518	18684.3	28.4	10.0102	4.24777	0.0801062	0.027335	0.11315	95.2398	95.9994	523.551	0.49693	10.1389	4.97908	0.116289	0.0385585	0.789693	95.1744	93.31	871.102	0.860833	347.551	0.363903	955.065	0.00104705	TRUE	No
VUVQOU_full_repeat	6.93252	6.49393	6.93252	3635.26	2541.67	0.965912	0.67534	699.172	-2.36397	-5.31843	-3.90903	-4.85079	16.8631	5.37527	-0.910654	-2.45571	19856.5	28.4	77.1583	1.48735	0.07	0.01154	0.466417	95.1179	90.0011	523.551	0.325003	44.2534	4.99241	0.364574	0.0271338	1.48052	95.0296	89.7835	1000.59	1.36783	477.035	1.04282	457.446	0.00218605	TRUE	No
FIMJOC01_full_repeat	7.71956	6.35798	7.71864	3699.64	2918.17	0.953129	0.7518	788.76	-2.50173	-5.80815	-3.84697	-5.14779	18.8721	7.42468	-1.04841	-2.39366	22400.8	28.4	10.0262	4.95207	0.073459	0.0226523	0.11601	95.1126	98.181	523.551	0.523221	52.1053	5	0.303158	0.0227978	1.13158	94.7266	90.3573	1057.31	1.04853	533.761	0.525307	1016.09	0.000984162	TRUE	No
SEBTEZ_full_repeat	7.40421	6.30969	7.40421	4012.17	3091.97	0.998457	0.76946	770.639	-2.56397	-5.87269	-3.88281	-4.97117	18.8851	6.21202	-1.11065	-2.42949	21886.1	28.4	10.0079	4.9427	0.0722616	0.0210739	0.101706	95.921	98.1842	523.551	0.528636	49.4395	4.97123	0.306192	0.0160305	1.15099	94.685	89.9072	1077.06	1.00234	553.509	0.473702	1168.48	0.000855816	TRUE	No
OQEQIL_full_repeat	8.16061	6.28301	7.65762	3363.61	3220	0.830394	0.79494	957.309	-2.84168	-5.81853	-3.95319	-5.38547	16.991	8.17505	-1.38836	-2.49987	27187.6	28.4	10.4314	4.39134	0.07	0.0170303	0.1	96.2093	92.9373	523.551	0.496766	10.0036	4.99533	0.102499	0.032083	0.880606	95.055	90.1681	912.778	0.778209	389.226	0.281443	1382.97	0.000723084	TRUE	No
YARYUL_full_repeat	6.79585	6.19434	6.75037	2609.18	2658.94	0.69997	0.71332	1019.07	-2.85988	-5.77843	-4.05093	-5.34038	16.6581	7.35981	-1.40657	-2.59761	28941.5	28.4	10.0331	4.96732	0.0726818	0.0204912	0.100536	96.4107	93.5439	523.551	0.532509	10.0151	4.93215	0.103165	0.0325649	0.951272	94.524	90.8129	936.921	0.821852	413.369	0.289343	1428.65	0.000699963	TRUE	No
NAZWUI_full_repeat	6.54781	6.14279	6.54781	2970.85	2658.33	0.757931	0.6782	894.758	-2.66791	-5.73165	-3.96166	-5.25103	17.4869	7.35931	-1.21459	-2.50834	25411.1	28.4	10.0396	4.95383	0.0746609	0.0232727	0.107585	95.1314	96.9191	523.551	0.534125	43.5076	4.9797	0.261219	0.023908	1.06465	95.0148	89.6213	1104.49	1.01462	580.936	0.480494	1209.04	0.000827103	TRUE	No
POXKIX_full_repeat	6.58893	6.06365	6.58893	1204.56	1687.55	0.318681	0.44646	1400.95	-2.38942	-5.97108	-4.04561	-5.07834	20.443	5.89454	-1.19527	-2.85146	21906.4	15.6368	72.8061	1.46933	0.07	0.0107763	0.498196	95.6832	90.115	523.551	0.340198	44.8251	4.96554	0.387382	0.0302203	1.44407	95.3313	89.6276	965.407	1.42618	441.856	1.08598	406.872	0.00245777	TRUE	No
VOMQUL_full_repeat	6.34176	6.06252	6.33945	4128.03	2492.33	1.15073	0.69476	603.748	-2.39283	-5.63063	-3.64417	-5.46743	18.4804	10.4066	-0.939514	-2.19085	17146.4	28.4	10.071	4.96469	0.075822	0.0235575	0.121867	96.5397	97.0492	523.551	0.486034	10.8281	4.95197	0.111812	0.037541	1.29518	94.5343	90.3005	887.364	0.854265	363.812	0.368231	988	0.00101215	TRUE	No
SEBTUP_full_repeat	6.47709	5.95455	6.47709	3178.6	2508.98	0.881931	0.69614	789.327	-2.46696	-5.84816	-3.81978	-5.26728	19.2989	8.26187	-1.01364	-2.36646	22416.9	28.4	10.5532	4.9889	0.0727751	0.021552	0.102778	95.0529	98.5986	523.551	0.516773	52.1053	5	0.303158	0.0227978	1.20526	94.8604	89.7195	1058.48	1.04411	534.925	0.527335	1014.39	0.000985812	TRUE	No
EWIFUM_full_repeat	8.4018	5.94935	8.4018	4555.35	3444.59	1.06302	0.80382	756.162	-2.80674	-5.58125	-3.93717	-5.22299	15.836	7.33906	-1.35342	-2.48385	21475	28.4	10.005	4.33922	0.0793433	0.0268862	0.108508	96.3439	92.6183	523.551	0.502981	10.1141	4.9916	0.117194	0.0334317	0.854883	94.6516	90.5203	907.76	0.851631	384.208	0.34865	1101.99	0.000907451	TRUE	No
DB12-KECRAL10_clean_repeat	7.14324	5.71599	7.14324	2569.36	2685.33	0.683415	0.71426	1045.13	-3.01059	-5.86677	-4.10164	-5.22043	16.3022	6.38574	-1.55727	-2.64832	29681.6	28.4	10.0007	4.91441	0.0716496	0.0148901	0.100679	97.1058	90.9968	523.551	0.508828	10.0003	4.42211	0.0860217	0.0256849	0.631818	95.632	90.2089	846.363	0.709977	322.812	0.201148	1604.85	0.000623113	TRUE	No
IKIBOT_full_repeat	6.09267	5.68759	6.08615	2458.84	2359.99	0.569058	0.54618	959.801	-2.73276	-5.83955	-3.78231	-5.88679	17.7326	12.0117	-1.27944	-2.32899	27258.4	28.4	12.1218	4.86098	0.07	0.0168697	0.107388	97.1243	90.6488	523.551	0.441177	10.0602	4.89573	0.0843846	0.0246286	1.0279	95.2493	89.9373	910.698	0.668983	387.147	0.227806	1699.46	0.000588423	TRUE	No
GAMWOH_full_repeat	5.89982	5.68228	5.88941	4088.63	2819.55	0.922234	0.63598	689.597	-2.47799	-5.99349	-3.77953	-5.43879	20.0654	9.47052	-1.02467	-2.32621	19584.6	28.4	10.1159	4.99337	0.0749268	0.0225373	0.102155	96.2101	98.3613	523.551	0.496015	46.8421	5	0.303158	0.01	1.27895	94.5491	91.0049	1051.44	0.935903	527.886	0.439888	1200.05	0.000833301	TRUE	No
YARYEV_full_repeat	6.82506	5.66423	6.82506	2573.74	2618.85	0.698577	0.71082	1017.52	-2.82392	-6.03407	-3.96737	-5.33262	18.3226	7.79241	-1.3706	-2.51405	28897.5	28.4	14.8817	4.84936	0.07	0.017642	0.100626	97.5828	93.563	523.551	0.47107	10.0396	4.96581	0.10125	0.0334173	0.960757	94.888	89.5608	922.902	0.769905	399.351	0.298835	1336.36	0.000748303	TRUE	No
DB12-BEXRIG_clean_repeat	8.16514	5.60091	8.16514	3886.1	2612.31	0.990984	0.66616	672.21	-2.79479	-5.24308	-3.98419	-4.81761	13.9741	4.75689	-1.34147	-2.53087	19090.8	28.4	10.2683	4.65499	0.101263	0.0428591	0.103269	94.9933	92.9339	523.551	0.483011	10.0557	4.96932	0.108071	0.0315491	0.77181	96.2018	91.5842	906.265	0.868044	382.713	0.385032	993.978	0.00100606	TRUE	No
PAHVUQ_full_repeat	5.79631	5.58136	5.79631	4028.82	2725.07	0.990902	0.67024	676.384	-2.77334	-5.14089	-3.94365	-4.8188	13.5132	4.99514	-1.32002	-2.49033	19209.3	28.4	10.3376	4.43315	0.0889105	0.0333992	0.108427	95.3325	93.3572	523.551	0.50926	10.031	4.99023	0.119385	0.0355848	0.817712	94.9545	91.4361	909.275	0.892769	385.724	0.38351	1005.77	0.000994259	TRUE	No
JUVWAB01_full_repeat	6.10291	5.51585	6.10291	2747.09	2722.59	0.675484	0.66946	991.074	-3.00224	-5.64023	-4.08732	-5.20835	15.0568	6.39848	-1.54892	-2.634	28146.5	28.4	10.0004	4.56665	0.0737687	0.0169418	0.100908	95.9714	91.1278	523.551	0.512395	10.0076	4.65488	0.097495	0.0272369	0.61779	94.5871	92.0449	843.296	0.743037	319.745	0.230642	1386.33	0.000721331	TRUE	No
JULKAE_full_repeat	5.97676	5.4488	5.97383	2748.6	2826.13	0.662767	0.68146	1028.2	-2.29752	-5.9891	-3.64297	-5.39499	21.0704	10	-1.02997	-2.37542	19038.2	18.5161	10.5001	4.98311	0.0702574	0.0199984	0.100359	95.5941	98.2199	523.551	0.485445	57.3684	4.57895	0.280997	0.01	1.35263	94.5138	90.77	973.798	0.908031	450.247	0.422587	1065.45	0.000938566	TRUE	No
SINKUW_full_repeat	5.96756	5.42508	5.96246	4265.29	2814.51	1.00848	0.66546	659.852	-2.3735	-5.88041	-3.7296	-5.20415	20.0164	8.41632	-0.920182	-2.27628	18739.8	28.4	10.2221	4.9528	0.075201	0.02348	0.118952	95.3387	98.6181	523.551	0.501029	49.587	4.99631	0.308537	0.0205278	1.30605	94.7646	89.6121	1038.09	1.04753	514.541	0.546502	941.517	0.00106212	TRUE	No
DB12-NINHOH_clean_repeat	6.49972	5.39746	6.49972	2550.91	2675.97	0.674227	0.70728	1049.02	-2.54756	-6.01158	-3.82299	-5.22223	19.7715	7.9864	-1.2641	-2.53954	20148.3	19.2068	10.0431	4.91259	0.0758293	0.024008	0.127931	96.6069	97.25	523.551	0.497043	36.6491	4.87093	0.217732	0.0271785	1.07097	95.8525	89.8803	1010.83	0.975445	487.28	0.478402	1018.56	0.000981781	TRUE	No
PAXTOA_full_repeat	6.05337	5.35956	5.95537	1887.07	1870.9	0.532384	0.52782	991.411	-2.77241	-5.69428	-3.93708	-5.0101	16.6772	6.12445	-1.4899	-2.65457	19000.5	19.1651	10.0026	4.01609	0.086263	0.0353934	0.100733	95.1217	92.0186	523.551	0.466999	10.2169	4.66545	0.117417	0.0362716	0.839075	95.0655	89.6034	883.462	0.845515	359.911	0.378517	950.845	0.0010517	TRUE	No
QEFPID_full_repeat	6.42794	5.31414	6.42794	2921.64	3187.84	0.605602	0.66078	1091.11	-2.81274	-5.79908	-4.05801	-5.10906	17.0451	5.99905	-1.35943	-2.60469	30987.6	28.4	10.0774	4.99063	0.0703802	0.0197901	0.100559	95.6022	93.9051	523.551	0.550003	10.2339	4.94026	0.104397	0.0399233	1.01393	94.5197	89.8765	965.243	0.827133	441.692	0.27713	1593.81	0.000627428	TRUE	No
DB12-HAJMIQ_freeONLY_repeat	11.1167	5.27401	11.0971	2365.14	2229.11	0.63114	0.59484	942.487	-2.49913	-5.90935	-3.81701	-5.12216	19.4645	7.44939	-1.16767	-2.48555	20217.9	21.4516	10.0185	4.97232	0.0738278	0.0214356	0.105354	96.0268	98.6711	523.551	0.512828	47.0557	4.99726	0.307813	0.0145004	1.27001	94.7902	89.6461	1068.13	0.999047	544.581	0.486219	1120.03	0.000892832	TRUE	No
XAJKEB_full_repeat	7.05073	5.27161	7.05073	4392.49	3262.77	1.01464	0.75368	742.812	-2.66197	-5.8563	-3.89513	-5.28979	18.2322	7.96029	-1.20865	-2.44181	21095.9	28.4	10.0159	4.63966	0.0806165	0.0262969	0.125479	95.3705	96.9292	523.551	0.496462	14.1623	4.79386	0.124743	0.0350184	0.964577	95.0594	89.6923	890.049	0.878342	366.498	0.38188	959.719	0.00104197	TRUE	No
JUVVEE_full_repeat	5.892	5.26343	5.8898	2593.97	2735.17	0.609766	0.64296	1054.43	-2.97705	-5.60968	-4.14533	-5.16223	15.0262	5.80414	-1.52373	-2.69201	29945.8	28.4	10.02	4.67402	0.0776288	0.0243809	0.102373	95.1051	91.1931	523.551	0.543061	10.5513	4.95637	0.104479	0.0325809	0.730966	94.7906	91.2786	935.931	0.81438	412.379	0.271319	1519.91	0.000657935	TRUE	No
DB12-DIHVIB_freeONLY_repeat	11.3799	5.23247	11.3043	2234.79	2130.08	0.616569	0.58768	953.147	-2.49634	-6.08362	-3.79272	-5.11331	20.4751	7.53751	-1.13098	-2.42737	22106.4	23.193	12.6381	4.72056	0.07	0.0174492	0.100164	95.6006	98.806	523.551	0.478706	46.7253	4.99289	0.263042	0.0247914	1.12204	94.8721	89.8725	1055.19	0.972716	531.636	0.49401	1076.16	0.000929227	TRUE	No
DB12-DIHVIB01_freeONLY_repeat	11.0921	5.23191	11.0867	2286.03	2175.62	0.615802	0.58606	951.703	-2.47289	-5.83432	-3.78281	-5.0425	19.186	7.18991	-1.16399	-2.47391	19382.2	20.3658	10.1764	4.78334	0.0737873	0.0206486	0.106176	95.5831	98.9945	523.551	0.509321	49.729	4.97355	0.30327	0.0178826	1.18504	94.6101	89.7716	1064.1	1.00632	540.552	0.496994	1087.64	0.00091942	TRUE	No
FEZNOP_full_repeat	5.98614	5.14676	5.98614	2710.4	2788.95	0.664968	0.68424	1028.94	-2.80552	-5.89192	-4.00866	-5.34938	17.6162	7.65243	-1.3522	-2.55534	29221.8	28.4	10.002	4.87151	0.0700029	0.0193856	0.100063	96.4242	93.7267	523.551	0.527007	10.1065	4.99176	0.100586	0.0344708	1.02508	94.9531	89.7977	947.02	0.807538	423.469	0.280531	1509.52	0.00066246	TRUE	No
CIVCAM_full_repeat	6.80762	5.12948	6.80762	2597.96	2452.37	0.605893	0.57194	943.97	-2.48336	-6.21983	-3.75214	-5.73172	21.3266	11.2988	-1.11299	-2.38177	22147.3	23.4619	12.5861	4.91935	0.07	0.0191308	0.100545	96.0585	97.4964	523.551	0.449481	15.8286	4.78138	0.108175	0.0373634	1.012	95.3073	89.5917	847.867	0.775465	324.315	0.325984	994.882	0.00100514	TRUE	No
MAFVOG_full_repeat	5.95408	5.06697	5.94116	3066.23	2875.77	0.709641	0.66556	937.834	-2.61007	-5.97385	-3.91327	-5.38405	19.1994	8.39477	-1.15675	-2.45995	26634.5	28.4	10.392	4.97028	0.0703606	0.019861	0.106475	95.2317	97.2158	523.551	0.51402	46.215	4.93307	0.27488	0.0214255	1.18904	94.701	89.7822	1102.5	0.975732	578.95	0.461713	1253.92	0.000797501	TRUE	No
ICABIZ_full_repeat	5.86125	5.02526	5.82542	3942.1	3636.27	0.798834	0.73686	922.408	-2.93252	-5.28629	-4.09455	-4.85873	13.4346	4.36173	-1.4792	-2.64123	26196.4	28.4	12.0613	4.6153	0.0818911	0.0253893	0.103439	95.0074	92.5754	523.551	0.531847	12.7752	4.76597	0.115187	0.0242474	0.904388	94.5169	89.8325	930.336	0.843981	406.784	0.312134	1303.24	0.00076732	TRUE	No
HUHTIQ_full_repeat	5.42475	4.98999	5.42475	3830.12	2619.25	0.97611	0.66752	683.848	-2.8048	-5.52803	-3.94733	-4.92188	15.5433	5.56245	-1.35149	-2.49401	19421.3	28.4	10.2814	4.93418	0.0860069	0.023306	0.11495	96.1995	95.5617	523.551	0.504335	10.0408	4.92591	0.117339	0.0338507	0.773089	95.0073	91.2404	891.147	0.851402	367.596	0.347068	1059.15	0.000944156	TRUE	No
YEKPAJ_full_repeat	5.74498	4.9416	5.74498	4738.68	3025.86	1.05725	0.6751	638.535	-2.70071	-5.40122	-3.88433	-4.97458	15.4137	6.22282	-1.24739	-2.43101	18134.4	28.4	11.1896	4.42526	0.0891112	0.0326091	0.109176	95.3172	95.3752	523.551	0.483355	10.2148	4.9982	0.112196	0.0366677	0.806636	96.1385	91.7217	902.043	0.86284	378.492	0.379485	997.383	0.00100262	TRUE	No
PEVCEZ_full_repeat	5.48131	4.91435	5.47502	4901.66	3362.99	1.05534	0.72406	686.083	-2.83509	-5.17187	-3.94973	-4.77681	13.3376	4.72075	-1.38177	-2.49641	19484.7	28.4	11.2553	4.72605	0.0899331	0.0272769	0.114171	95.6875	93.6816	523.551	0.510544	10.0232	4.98642	0.109655	0.0316637	0.586972	95.2854	93.6462	847.064	0.806544	323.513	0.296	1092.95	0.000914957	TRUE	No
PEBMEQ_full_repeat	5.82544	4.90019	5.8236	3548.38	2845.38	0.79306	0.63594	801.87	-2.80844	-5.40076	-4.04047	-4.92679	14.7962	5.05886	-1.35512	-2.58715	22773.1	28.4	10.7549	4.74801	0.0948519	0.0412783	0.103629	95.2006	92.6259	523.551	0.502641	14.4721	4.69119	0.127147	0.0293866	0.903438	94.694	89.8627	901.95	0.901881	378.398	0.39924	947.797	0.00105508	TRUE	No
AJIJIN_full_repeat	5.7711	4.8752	5.7711	4026.16	2798.97	0.975553	0.6782	695.187	-2.87968	-5.23017	-3.97037	-4.8192	13.4159	4.84488	-1.42636	-2.51705	19743.3	28.4	10.6002	4.49255	0.0888238	0.0259886	0.114799	94.9185	93.063	523.551	0.504002	10.0084	4.79713	0.104007	0.0313772	0.562441	96.0048	91.6007	844.432	0.773127	320.881	0.269126	1192.31	0.000838708	TRUE	No
WOZKUU_full_repeat	5.78022	4.83943	5.77924	3112.79	2432.17	0.775942	0.60628	781.336	-2.49126	-5.74572	-3.83529	-5.11209	18.5755	7.28756	-1.07545	-2.41949	20353.8	26.05	10.0088	4.92698	0.0770347	0.0258344	0.113695	95.3622	98.1068	523.551	0.52208	46.8421	5	0.303158	0.0227978	1.20526	94.8507	89.5986	1057.1	1.08846	533.549	0.56638	942.032	0.00106153	TRUE	No
JOKFIY_full_repeat	5.49253	4.81184	5.49253	4514.67	2883.96	1.04725	0.66898	638.785	-2.75393	-5.47785	-3.9489	-4.91669	15.5473	5.52383	-1.30062	-2.49559	18141.5	28.4	10.2333	4.53927	0.0976921	0.0409233	0.101331	95.3024	93.6993	523.551	0.466866	15.0625	4.96698	0.138087	0.0312506	0.764681	94.7133	90.5335	916.98	0.908536	393.429	0.44167	890.776	0.00112262	TRUE	No
LUYKEX01_full_repeat	5.3262	4.7971	5.18847	3188.7	2870.25	0.718229	0.6465	900.123	-2.84168	-5.58933	-4.04647	-5.09499	15.6828	5.98468	-1.38836	-2.59315	25563.5	28.4	10.0185	4.57783	0.0771085	0.0249141	0.108049	95.2804	94.096	523.551	0.532204	10.091	4.97322	0.106672	0.0280363	0.972488	94.7216	91.6978	917.659	0.860092	394.108	0.327888	1201.96	0.000831975	TRUE	No
CIPQAW_full_repeat	5.27995	4.79579	5.27995	2764.76	2860.41	0.631977	0.65384	1034.59	-2.79164	-5.85545	-4.01501	-5.26145	17.4873	7.11431	-1.33832	-2.56169	29382.3	28.4	10.0333	4.83504	0.0701571	0.0194596	0.100073	95.8668	94.305	523.551	0.533458	18.1321	4.64167	0.116914	0.0273264	0.989654	94.946	89.9944	950.913	0.807136	427.362	0.273678	1561.55	0.00064039	TRUE	No
MUHNOT01_full_repeat	5.32334	4.77282	5.11707	2731.03	2857.84	0.624807	0.65382	1046.43	-2.98941	-5.66811	-4.12645	-5.18047	15.2892	6.01602	-1.53609	-2.67313	29718.5	28.4	10.0013	4.71971	0.0745875	0.0181862	0.10057	95.4013	92.4407	523.551	0.527751	11.0759	4.93349	0.0981888	0.0227431	0.865237	95.4167	90.2083	970.547	0.783992	446.995	0.256241	1744.43	0.000573253	TRUE	No
MAFVUM_full_repeat	5.77476	4.76689	5.76646	2836.54	2753.44	0.666629	0.6471	970.697	-2.89147	-5.71383	-4.12783	-5.0617	16.1091	5.33025	-1.43815	-2.67451	27567.8	28.4	10.0178	4.75887	0.0836723	0.03318	0.106014	95.0274	91.8501	523.551	0.534035	12.0567	4.93164	0.112977	0.0270012	0.982429	94.8154	90.2292	947.145	0.873535	423.594	0.3395	1247.7	0.000801476	TRUE	No
JEXTUE01_full_repeat	6.01053	4.73448	6.00897	3944.24	3140.39	0.842457	0.67076	796.183	-2.67533	-5.48323	-3.97486	-4.92986	16.0267	5.45084	-1.22201	-2.52155	22611.6	28.4	10.5124	4.80814	0.0832695	0.0318798	0.113917	94.9586	96.0739	523.551	0.52983	39.0239	4.96361	0.265283	0.0184469	1.13474	95.0155	89.899	1077.28	1.04236	553.729	0.512534	1080.37	0.000925606	TRUE	No
MEPVEJ_full_repeat	5.06498	4.69802	5.03577	2689.86	2907.26	0.583872	0.63106	1080.81	-2.92074	-5.86765	-4.15436	-5.13814	16.8201	5.61516	-1.46742	-2.70104	30694.9	28.4	10.0033	4.92887	0.0762182	0.0255833	0.102763	95.1638	92.3001	523.551	0.549269	10.0144	4.96109	0.103068	0.034637	0.861071	94.6907	91.2261	950.433	0.83403	426.882	0.284762	1499.09	0.000667073	TRUE	No
KIFPEV_full_repeat	5.19234	4.67904	5.19234	4180.9	3226.81	0.880749	0.67976	771.8	-2.63818	-5.57224	-3.92446	-5.04985	16.7467	6.4234	-1.18486	-2.47114	21919.1	28.4	10.4903	4.88134	0.0809629	0.0277645	0.119485	95.2656	97.0816	523.551	0.523648	42.1099	4.95293	0.255697	0.024334	1.00377	95.0486	89.69	1070.37	1.03071	546.816	0.507066	1078.39	0.000927306	TRUE	No
KOTPAN_full_repeat	5.11162	4.65814	5.11162	2755.97	2932.6	0.606527	0.6454	1064.08	-2.57473	-5.82895	-3.85886	-5.20358	18.5741	7.67523	-1.28066	-2.56479	20943.3	19.682	10.7219	4.90422	0.0821768	0.0290174	0.138859	95.6459	97.0824	523.551	0.500464	44.2524	4.9356	0.273726	0.0218141	1.0835	94.6798	89.923	1064.64	1.00789	541.088	0.507423	1066.35	0.000937783	TRUE	No
DAZHAO01_full_repeat	5.23819	4.61567	5.21525	3487.88	3027.47	0.748758	0.64992	867.982	-2.84617	-5.46667	-4.03474	-4.92556	14.957	5.08452	-1.39285	-2.58142	24650.7	28.4	10.0227	4.41798	0.0741579	0.0219532	0.100528	95.317	93.8501	523.551	0.534479	10.3191	4.82259	0.111579	0.0317083	0.932185	94.5156	90.7497	904.891	0.866942	381.339	0.332463	1147.01	0.000871831	TRUE	No
VETCON_full_repeat	5.41737	4.60793	5.40529	3195.84	2466.55	0.785668	0.60638	771.791	-2.57278	-5.82333	-3.86636	-5.15723	18.5531	7.36788	-1.11946	-2.41304	21918.9	28.4	10.0934	4.86132	0.0730127	0.0215324	0.101573	95.9809	97.8691	523.551	0.520618	43.3791	4.97612	0.271292	0.0202664	1.16681	95.0716	89.9158	1071.93	1.00991	548.378	0.489294	1120.75	0.000892258	TRUE	No
BOCXUO_full_repeat	5.15343	4.57457	5.11551	3595.94	3082.5	0.767134	0.6576	857.204	-2.741	-5.50323	-3.99564	-4.93975	15.7659	5.3887	-1.28769	-2.54232	24344.6	28.4	10.013	4.77618	0.07431	0.0223348	0.100342	95.4716	95.9595	523.551	0.545177	10.5643	4.83374	0.114588	0.0404261	0.955259	94.5961	91.0715	896.116	0.883238	372.565	0.338062	1102.06	0.000907389	TRUE	No
COSCPY01_full_repeat	4.87324	4.57236	4.85853	3633.23	3054.65	0.765742	0.6438	840.739	-2.65952	-5.62073	-3.95882	-4.97933	16.9016	5.82477	-1.20621	-2.5055	23877	28.4	10.1764	4.90765	0.0744683	0.0231416	0.103178	95.3357	97.0414	523.551	0.542583	42.7083	4.99447	0.271677	0.0199335	1.12008	95.0043	89.5991	1098	1.03189	574.448	0.48931	1174	0.000851792	TRUE	No
CIPQEA_full_repeat	5.00712	4.57167	5.00712	2549.67	2940.44	0.548948	0.63308	1153.25	-2.94349	-5.6719	-4.15078	-5.10866	15.5729	5.46727	-1.49017	-2.69746	32752.3	28.4	10.0038	4.99304	0.075021	0.0227035	0.101123	95.2237	91.3968	523.551	0.560615	10.0724	4.91862	0.101375	0.0351449	0.90923	94.6438	89.7745	1006.31	0.8233	482.762	0.262685	1837.8	0.000544129	TRUE	No
DB12-TISPAO_freeONLY_repeat	11.196	4.56022	11.196	1459.6	1483.35	0.426638	0.43358	1016.27	-2.14372	-5.70043	-3.5383	-4.95633	20.3006	8.09367	-1.03753	-2.43212	12977.6	12.7699	10.0714	4.98334	0.083013	0.0322801	0.149286	95.4126	96.9019	523.551	0.48554	52.1053	5	0.303158	0.0227978	1.27895	94.7442	90.9154	996.276	1.07288	472.724	0.587338	804.859	0.00124245	TRUE	No
OKIPIJ_full_repeat	5.81715	4.52379	5.81457	1271.81	2514.57	0.311822	0.61652	1977.15	-2.34203	-5.94147	-3.53773	-5.3521	20.5445	10.3558	-1.53113	-2.72683	12792.1	6.46996	10.0088	4.98932	0.0791593	0.0241077	0.129139	97.2398	96.4057	523.551	0.450808	13.9812	4.77843	0.122084	0.0351604	1.11263	94.7682	89.7395	898.612	0.820848	375.06	0.37004	1013.57	0.000986614	TRUE	No
VAXBOM_full_repeat	4.82642	4.50681	4.82642	3825.52	3470.2	0.775886	0.70382	907.125	-2.87382	-5.71682	-4.05446	-4.9809	16.227	5.28788	-1.4205	-2.60114	25762.3	28.4	10.0041	4.41092	0.0723303	0.0202556	0.101539	95.378	93.7786	523.551	0.525868	10.3049	4.91644	0.116406	0.0373072	0.867498	94.525	89.5235	918.872	0.855541	395.321	0.329674	1199.13	0.000833939	TRUE	No
OKINUT01_full_repeat	6.19417	4.46418	6.19417	1380.69	2584.65	0.337714	0.6322	1871.99	-2.48873	-5.92528	-3.6659	-5.42899	19.6148	10.0632	-1.54912	-2.72629	16289.8	8.70188	10.5092	4.72148	0.0743757	0.0227582	0.108074	97.9981	95.7728	523.551	0.470594	10.6899	4.96431	0.115674	0.0377513	1.06281	94.5604	90.6122	883.114	0.824163	359.563	0.353568	1016.95	0.000983328	TRUE	No
DUXZIG01_full_repeat	5.8565	4.36646	5.8565	2575.68	2696.29	0.618747	0.64772	1046.77	-2.99654	-5.65728	-4.10708	-5.04892	15.1867	5.37572	-1.54322	-2.65376	29728.3	28.4	10.0007	4.70943	0.0716726	0.0170363	0.105776	96.5094	90.2534	523.551	0.530181	11.6043	4.86314	0.101192	0.0259097	0.761396	95.0363	90.1543	940.364	0.773896	416.812	0.243715	1710.25	0.000584711	TRUE	No
VETCAZ_full_repeat	4.9809	4.33469	4.73297	5118.11	3471.47	1.00783	0.68358	678.262	-2.60765	-5.51493	-3.85939	-5.02062	16.5938	6.62794	-1.15433	-2.40607	19262.6	28.4	10.0239	4.39373	0.0791777	0.0271533	0.113374	95.154	96.878	523.551	0.509506	10.3147	4.95536	0.114529	0.0410403	0.934627	95.4073	92.0928	885.24	0.882055	361.688	0.37255	970.847	0.00103003	TRUE	No
DB12-ABAYIO_clean_repeat	11.3949	4.3226	11.3627	1506.95	1430.28	0.438235	0.41594	949.125	-2.38148	-5.88228	-3.68536	-5.00693	19.9815	7.54313	-1.1701	-2.47399	15441.7	16.2694	10.0446	4.53245	0.079205	0.0277589	0.1297	95.7805	97.6465	523.551	0.485536	46.8421	5	0.303158	0.01	1.27895	94.6927	90.2332	1052	0.952466	528.449	0.46693	1131.75	0.000883587	TRUE	No
LAWZUI_full_repeat	6.04184	4.31329	6.03781	2987.86	2772.64	0.677781	0.62896	927.976	-2.77571	-6.01876	-4.03726	-5.19605	18.5103	6.61401	-1.32239	-2.58394	26354.5	28.4	10.0096	4.88598	0.073211	0.0207301	0.101461	95.2355	96.6632	523.551	0.523455	10.6488	4.65591	0.105354	0.0352261	1.01009	94.8496	90.2902	882.745	0.839144	359.194	0.315688	1137.81	0.000878881	TRUE	No
QAKWUV_full_repeat	4.93543	4.30175	4.92774	4117.1	2917.38	0.85388	0.60506	708.59	-2.49062	-6.03359	-3.74981	-5.50527	20.2222	10.0196	-1.0373	-2.29649	20124	28.4	10.0475	4.98623	0.0708976	0.0207721	0.103142	97.4441	97.0528	523.551	0.489335	10.7626	4.98263	0.111495	0.0402314	1.14709	94.663	90.3624	859.391	0.833569	335.839	0.344234	975.614	0.001025	TRUE	No
MINDIY01_full_repeat	5.91993	4.06322	5.9187	1277.6	2498.25	0.318305	0.62242	1955.41	-2.36309	-5.94576	-3.56641	-5.3505	20.4488	10.183	-1.5341	-2.73742	13189.6	6.74516	10.0166	4.88282	0.0767585	0.0240825	0.109234	97.9084	96.2484	523.551	0.46308	19.1861	4.65845	0.134871	0.0318533	1.02595	95.2984	89.6191	900.246	0.8347	376.695	0.37162	1013.66	0.000986528	TRUE	No
MINDIY_full_repeat	5.92544	4.0359	5.92396	1316.92	2554.7	0.32452	0.62954	1939.9	-2.40244	-5.94134	-3.60495	-5.31062	20.1989	9.73545	-1.55673	-2.75924	13598.4	7.00984	10.0187	4.78614	0.0781253	0.0225921	0.109504	97.0443	97.546	523.551	0.462206	11.1972	4.87679	0.12164	0.0336434	1.23818	94.5605	90.0726	905.803	0.858104	382.252	0.395899	965.53	0.0010357	TRUE	No
QOBWEK_full_repeat	5.18488	3.89684	4.70992	2153.18	2393.42	0.563689	0.62658	1111.58	-2.44412	-6.29316	-4.10605	-5.00252	21.9691	5.11673	-1.24825	-2.91018	17450.7	15.699	59.6995	1.63158	0.07	0.013171	0.392041	95.8564	90.1344	523.551	0.373191	32.5476	4.97704	0.36536	0.0276806	1.43945	95.0993	89.7194	941.138	1.46024	417.587	1.08705	384.146	0.00260317	TRUE	No
CEJNEK01_full_repeat	4.9646	3.77893	4.9646	1658.78	2330.18	0.404398	0.56808	1404.77	-2.38338	-6.45176	-4.0538	-5.20622	23.221	6.57766	-1.19551	-2.86593	21651	15.4126	67.7095	1.45542	0.07	0.0113449	0.484499	95.1791	89.8569	523.551	0.338867	46.0288	4.98984	0.427623	0.0296105	1.39259	94.6423	89.8744	955.83	1.39759	432.278	1.05872	408.303	0.00244916	TRUE	No
LIDXOM_full_repeat	6.48204	3.73917	6.48204	1478.3	2130.96	0.402362	0.58	1441.48	-2.35685	-5.85127	-3.72531	-4.99831	19.9451	7.26584	-1.27847	-2.64694	17265.7	11.9777	10.0851	4.96549	0.0760787	0.0226592	0.100903	95.4381	99.6724	523.551	0.513705	46.9179	4.99753	0.302914	0.024096	1.27767	94.9797	89.5344	1026.52	1.09844	502.973	0.584732	860.176	0.00116255	TRUE	No
WUTPAF_full_repeat	5.98031	3.73659	5.94975	2283.96	1960.06	0.600871	0.51566	858.174	-2.45461	-5.79656	-3.69189	-5.27716	19.0748	9.04822	-1.20047	-2.43775	15407	17.9532	10.0546	4.57785	0.0792155	0.0223838	0.104937	95.3922	98.8712	523.551	0.475571	10.6157	4.78057	0.122066	0.0410698	1.12219	94.5323	90.1914	883.335	0.874389	359.783	0.398818	902.125	0.00110849	TRUE	No
XEGHIB_full_repeat	6.09924	3.65451	6.09924	2633.33	2266.07	0.667236	0.57418	860.522	-2.50935	-5.92727	-3.8367	-5.11252	19.5084	7.282	-1.10544	-2.4328	21810.6	25.3458	10.1914	4.97508	0.07153	0.020823	0.102726	96.0542	98.2961	523.551	0.519538	42.5673	5	0.303158	0.0139063	1.39864	94.7857	90.1991	1054.45	1.01455	530.903	0.495011	1072.51	0.000932396	TRUE	No
DINMUK_full_repeat	4.29928	3.54613	4.27138	2192.79	1834.48	0.635337	0.53152	836.583	-2.68827	-6.41614	-3.88505	-5.32027	21.2775	8.19181	-1.27448	-2.47126	21691.9	25.9292	10.0005	4.9351	0.0700117	0.0188906	0.100745	98.5236	95.6784	523.551	0.484056	21.6422	4.67344	0.13664	0.0295448	0.777564	94.9998	90.1469	879.904	0.80123	356.353	0.317174	1123.53	0.000890055	TRUE	No
DEJLEJ_full_repeat	3.82473	3.53706	3.81449	1486.22	1674.57	0.41371	0.46614	1126.74	-2.14205	-6.41849	-3.44133	-5.36439	24.4086	10.9763	-1.04371	-2.34299	14130.7	12.5413	13.2054	4.94854	0.07	0.0185563	0.100804	95.3218	97.0421	523.551	0.401443	26.7212	4.93894	0.137244	0.0332606	1.08452	94.5641	90.3795	914.088	0.784046	390.536	0.382603	1020.73	0.000979686	TRUE	No
HETREE_full_repeat	3.75041	3.50394	3.75041	455.617	586.323	0.284782	0.36648	1286.86	-2.10878	-6.73186	-3.29664	-5.23125	26.3871	11.0422	-1.38046	-2.56832	6884.15	5.34958	10.028	4.93773	0.0835298	0.0303971	0.10252	95.7461	92.381	523.551	0.374197	10.024	4.80698	0.100401	0.0294752	1.14843	94.7245	89.7381	925.566	0.681827	402.015	0.30763	1306.81	0.000765221	TRUE	No
PURGER_full_repeat	3.6905	3.30933	3.6905	669.724	666.154	0.451426	0.44902	994.655	-2.92297	-6.88476	-4.10722	-5.50841	22.6126	7.99753	-1.46966	-2.6539	28248.2	28.4	10.0027	4.99284	0.0719696	0.0200535	0.100917	96.9426	93.0458	523.551	0.483304	10.0577	4.7322	0.10125	0.0271476	0.889338	94.5245	90.232	895.929	0.757363	372.377	0.274059	1358.75	0.000735971	TRUE	No
DB12-GOYPER_clean_repeat	3.86862	2.68927	3.85387	0	0	0	0	1470.81	-2.62032	-7.34705	-3.61665	-5.85154	26.9787	12.756	-1.63309	-2.62941	14282.3	9.71046	10.0161	4.97934	0.0793061	0.0180625	0.107567	95.9467	91.3049	523.551	0.37916	10.0483	4.00529	0.0803808	0.0213627	0.747152	94.6113	90.343	848.664	0.568843	325.113	0.189683	1713.98	0.000583438	TRUE	No
DAHBIA_full_repeat	9.08149	8.05522	9.06996	2359.94	2052.16	0.846359	0.73598	869.579	-2.95355	-5.16481	-4.07445	-4.80949	12.6212	4.1954	-1.50023	-2.62113	24696	28.4	10.3153	4.62429	0.0786972	0.0193023	0.102805	95.2977	92.4023	523.551	0.532672	15.7145	4.94522	0.118178	0.0253145	0.66405	95.1689	90.1261	934.674	0.80821	411.123	0.275538	1492.08	0.000670208	TRUE	No
QUJHOT01_full_repeat	7.94103	7.38847	7.93331	4583.4	2408.27	1.44205	0.7577	525.429	-2.23203	-4.735	-3.76983	-4.57734	14.2862	4.60904	-0.778715	-2.31651	14922.2	28.4	75.3463	1.47498	0.070001	0.0115055	0.494176	95.212	90.0151	523.551	0.336844	44.1866	4.97271	0.332893	0.0268779	1.49168	95.7348	89.5335	1011.09	1.37098	487.537	1.03414	471.442	0.00212115	TRUE	No
IHISAW_full_repeat	9.49119	8.11111	9.49119	3863.84	2725.31	1.02053	0.71982	705.336	-2.67354	-5.22216	-3.93459	-4.80987	14.5467	4.9958	-1.22022	-2.48128	20031.5	28.4	10.0276	4.54756	0.0863072	0.0346233	0.11365	95.0837	95.0773	523.551	0.521993	10.0382	4.98204	0.115899	0.0379821	0.920449	94.8873	92.7562	898.546	0.917908	374.994	0.395915	947.158	0.00105579	TRUE	No
QUJHOT_full_repeat	7.93314	7.37957	7.93314	4616.44	2425.64	1.43729	0.7552	525.429	-2.25043	-4.84406	-3.76897	-4.58399	14.8036	4.6519	-0.797108	-2.31565	14922.2	28.4	80.5539	1.44017	0.0700128	0.0110752	0.46678	94.9695	89.9228	523.551	0.314631	42.3501	4.99667	0.336297	0.027498	1.47324	95.2757	89.5605	1010.07	1.36873	486.519	1.0541	461.548	0.00216662	TRUE	No
ZOXHUR_full_repeat	8.09016	7.37344	8.08564	4612.29	3097.79	1.18948	0.7989	671.63	-2.68023	-5.31745	-3.88044	-4.89915	15.0525	5.81445	-1.22691	-2.42712	19074.3	28.4	10.1581	4.56797	0.0797978	0.0270254	0.109122	96.5206	95.0221	523.551	0.520467	14.473	4.79899	0.121334	0.0315219	0.781647	94.7653	93.1388	880.13	0.86239	356.579	0.341923	1042.86	0.000958897	TRUE	No
YAHYOW_full_repeat	7.93233	5.95799	7.92027	4794.94	3053.08	1.15657	0.73642	636.721	-2.41859	-5.08269	-3.90272	-4.71744	15.2059	4.65015	-0.96527	-2.4494	18082.9	28.4	70.3071	1.46877	0.0700002	0.0111138	0.469159	94.9868	89.9841	523.551	0.33552	38.9412	4.98047	0.339703	0.0244281	1.47047	94.9502	89.6352	1022.79	1.33381	499.243	0.998292	500.097	0.00199961	TRUE	No
RAQNUS_full_repeat	7.48944	6.97433	7.4783	3253.75	2934.32	0.845905	0.76286	901.827	-2.79901	-5.47463	-4.07383	-4.87132	15.2716	4.55188	-1.3457	-2.62051	25611.9	28.4	10.019	4.84705	0.0797838	0.0289638	0.105021	94.9634	94.4317	523.551	0.551935	10.0326	4.99101	0.103091	0.0295136	0.94061	94.8326	93.7026	903.047	0.879124	379.496	0.327188	1159.87	0.000862166	TRUE	No
FECJEF_full_repeat	7.75616	6.2324	7.75515	2187.68	1890.85	0.617644	0.53384	864.309	-2.82114	-5.61554	-3.96095	-5.3164	15.9496	7.73652	-1.36782	-2.50763	24546.4	28.4	10.0051	4.79667	0.07312	0.0184928	0.101019	97.1244	94.3439	523.551	0.513419	10.0306	4.99615	0.109003	0.0316638	0.937937	94.8325	90.0893	922.222	0.835202	398.671	0.321783	1238.94	0.00080714	TRUE	No
LONLAB_full_repeat	9.06449	7.9608	9.05852	3079.69	2318.39	0.957783	0.72102	752.798	-2.48171	-5.28708	-3.99616	-4.84249	16.0122	4.83056	-1.02839	-2.54284	21379.5	28.4	80.5414	1.59896	0.07	0.0126674	0.372447	95.1919	90.0459	523.551	0.305423	37.161	4.99845	0.322771	0.0266929	1.47074	95.2845	89.5581	1015.24	1.34886	491.691	1.04343	471.224	0.00212213	TRUE	No
QUFHEF_full_repeat	7.6873	5.59769	7.6873	6305.79	3000.12	1.64285	0.78162	475.765	-2.5354	-5.35549	-3.65239	-5.11969	16.0962	8.37492	-1.08209	-2.19907	13511.7	28.4	10.0292	3.96647	0.0828902	0.0308185	0.10945	95.5202	93.1574	523.551	0.461503	10.023	4.95895	0.120771	0.0380277	0.95907	94.7482	90.1974	939.573	0.85117	416.021	0.389666	1067.64	0.000936649	TRUE	No
NUYVOT_full_repeat	11.5902	11.1756	11.5825	3098.24	1525.54	1.63033	0.80276	492.37	-2.47172	-5.33112	-3.72384	-4.87687	16.3206	6.58113	-1.0184	-2.27053	13983.3	28.4	10.2281	4.63154	0.095129	0.0373038	0.127356	95.0436	97.1333	523.551	0.472502	16.5499	4.89021	0.151348	0.0373127	0.962987	94.6086	90.0885	933.196	0.966605	409.645	0.494102	829.069	0.00120617	TRUE	No
BASRIX_full_repeat	7.86602	7.51998	7.86601	4107.75	2168.66	1.38424	0.7308	527.936	-2.60062	-5.56257	-3.70253	-5.2004	16.9059	8.54938	-1.1473	-2.24921	14993.4	28.4	10.0078	4.23793	0.0812532	0.025728	0.11829	96.1411	94.624	523.551	0.468848	10.0235	4.99784	0.119419	0.0351419	0.935532	94.7278	90.4272	925.427	0.839583	401.875	0.370735	1084	0.000922513	TRUE	No
DEFDUR_full_repeat	6.69064	4.76981	6.69064	4163.55	3106.83	0.91276	0.6811	746.198	-2.41076	-5.48271	-3.94372	-4.8766	17.5337	5.32462	-0.957444	-2.4904	21192	28.4	67.5756	1.49005	0.0702077	0.0120358	0.512151	94.9934	89.8488	523.551	0.351589	41.849	4.99715	0.353165	0.0277337	1.47739	94.9444	89.7291	1001.01	1.35531	477.464	1.00372	475.693	0.0021022	TRUE	No
SUBGAA_full_repeat	15.9548	12.0381	13.7255	4181.35	1974.79	1.67823	0.7926	472.28	-2.31745	-5.41824	-3.48134	-5.40888	17.6983	11.0018	-0.864131	-2.02802	13412.8	28.4	10.1897	4.98377	0.0741736	0.0217128	0.10703	97.5117	95.3693	523.551	0.472385	11.1593	4.99427	0.106758	0.0368641	1.194	94.5491	89.7114	921.062	0.796633	397.51	0.324248	1225.94	0.000815697	TRUE	No
JAXYAJ_full_repeat	7.85237	6.66528	7.82619	4101.65	2692.97	1.15225	0.75652	656.557	-2.35569	-5.45908	-3.92298	-4.77734	17.7131	4.87643	-0.902377	-2.46966	18646.2	28.4	62.9485	1.46139	0.07	0.0109322	0.585791	95.6561	90.0462	523.551	0.374997	40.4849	4.99178	0.352229	0.0296857	1.45284	95.0205	89.5215	980.705	1.40445	457.153	1.02945	444.075	0.00225187	TRUE	No
VAWCOL_full_repeat	6.33179	5.14823	6.31899	3884.63	3487.09	0.83969	0.75376	897.658	-2.47949	-5.65298	-4.09181	-4.90261	18.1133	4.62783	-1.02617	-2.63849	25493.5	28.4	75.3434	1.61658	0.0700077	0.0136179	0.410645	95.2052	89.9932	523.551	0.331028	44.2319	4.99456	0.377434	0.0296604	1.46104	95.0662	89.5265	1014.77	1.41576	491.22	1.08473	452.848	0.00220825	TRUE	No
LAXPUW_full_repeat	6.90205	6.21534	6.70061	3772.47	2381.41	1.0762	0.67936	631.251	-2.42242	-5.65998	-3.69264	-5.32659	18.479	9.32608	-0.9691	-2.23933	17927.5	28.4	11.2585	4.88896	0.0771706	0.022586	0.119478	95.7852	98.1887	523.551	0.482792	11.1929	4.92898	0.117609	0.0433151	1.19591	94.6631	89.8745	880.023	0.872373	356.472	0.389581	915.013	0.00109288	TRUE	No
GEDHAB_full_repeat	9.04604	8.69963	9.04604	4888.67	2437.76	1.52117	0.75854	498.655	-2.31905	-5.6363	-3.55448	-5.3669	18.9338	10.3447	-0.865736	-2.10116	14161.8	28.4	10.0325	4.82691	0.0771174	0.0212364	0.10692	95.6934	98.3474	523.551	0.47359	18.9414	4.86717	0.128628	0.0338195	1.04271	95.518	90.4492	903.108	0.849176	379.557	0.375586	1010.57	0.00098954	TRUE	No
ITAXOT_full_repeat	12.4946	12.2108	12.4847	4046.01	1460.38	2.27675	0.82178	360.945	-2.1617	-5.82834	-3.41425	-5.38784	20.928	11.2647	-0.708387	-1.96093	10250.8	28.4	10.0338	4.88994	0.0803872	0.0261307	0.110625	95.2215	96.7438	523.551	0.444678	14.9008	4.81018	0.122458	0.0339014	1.24032	94.8413	89.7712	919.781	0.830464	396.23	0.385786	1027.07	0.00097364	TRUE	No
OQETUC_full_repeat	17.1574	15.4227	17.1159	2296.5	1602.14	1.01788	0.71012	697.636	-2.67132	-5.76364	-3.89825	-4.8483	17.65	5.42258	-1.2237	-2.45063	19554.6	28.0297	10.003	4.16975	0.073405	0.0233619	0.100134	95.5856	96.0509	523.552	0.505507	15.3636	4.79677	0.124472	0.0331097	0.803801	95.1228	92.0472	872.831	0.864415	349.279	0.358907	973.174	0.00102757	TRUE	No
DB12-MUNDOQ_clean_repeat	14.169	13.3517	14.0675	2593.3	2193.41	0.857009	0.72486	845.799	-2.68315	-5.63329	-3.98144	-4.9011	16.8385	5.24912	-1.22983	-2.52813	24020.7	28.4	10.0066	4.93697	0.0739248	0.0235825	0.100247	95.6681	96.4194	523.552	0.548859	41.7903	4.94849	0.250042	0.0245839	0.98454	94.9986	89.8578	1074.18	1.02589	550.633	0.477031	1154.29	0.000866334	TRUE	No
LIHFAK_full_repeat	14.547	12.0778	14.5243	4056.98	2039.7	1.49709	0.75268	502.74	-2.53515	-5.37182	-3.78096	-4.64418	16.1909	4.92701	-1.08183	-2.32764	14277.8	28.4	10.0107	4.15112	0.0891059	0.0372267	0.114565	94.9578	95.3553	523.552	0.467656	12.6584	4.91547	0.140277	0.0393025	1.00612	94.6707	89.9883	930.229	0.966598	406.678	0.498941	815.081	0.00122687	TRUE	No
TUDVIA_full_repeat	11.0427	10.1931	11.038	2328.05	1642.51	0.919478	0.64872	705.529	-2.70351	-5.93592	-3.89124	-5.13688	18.4496	7.10975	-1.2502	-2.43792	20037	28.4	10.0117	4.29328	0.0741922	0.0215006	0.100011	95.9672	96.3511	523.552	0.489867	10.5602	4.88211	0.119115	0.0339719	1.01485	94.7944	89.8733	893.805	0.869654	370.254	0.379787	974.898	0.00102575	TRUE	No
KOPHOO_full_repeat	11.3907	9.57463	11.3689	4464.18	2203.13	1.57305	0.77632	493.49	-2.59625	-5.13196	-3.80363	-4.59039	14.4731	4.49061	-1.14293	-2.35031	14015.1	28.4	10.1038	4.28531	0.0955189	0.0414454	0.10597	95.196	93.5626	523.552	0.464538	10.0421	4.9071	0.124393	0.0402457	0.842051	94.9505	91.9136	918.844	0.9033	395.292	0.438762	900.928	0.00110997	TRUE	No
GERNEY_full_repeat	10.4723	9.21362	10.4536	2262.17	1796.32	0.77983	0.61924	794.032	-2.59034	-5.94284	-3.89866	-5.21912	19.135	7.5368	-1.13702	-2.44534	22550.5	28.4	10.0279	4.98486	0.0746085	0.0206563	0.10409	95.1675	98.8038	523.552	0.513435	45.8101	4.93303	0.293527	0.0165152	1.19107	94.8064	89.665	1077.31	0.992626	553.763	0.479191	1155.62	0.000865337	TRUE	No
DB12-RUHFIL_clean_repeat	10.025	8.76011	10.025	2438.91	2153.14	0.850745	0.75106	882.832	-2.7585	-5.94928	-3.88965	-5.82933	18.212	11.0711	-1.30518	-2.43633	25072.4	28.4	10.002	4.98315	0.0711995	0.0194658	0.10008	98.0403	93.5905	523.552	0.487181	10.0053	4.98605	0.0995559	0.0280396	1.02635	94.7735	90.3611	913.078	0.773594	389.526	0.286412	1360.02	0.000735284	TRUE	No
KIJPOL_full_repeat	6.92939	6.46413	6.92939	4780.26	3230.46	1.09688	0.74126	675.78	-2.73539	-5.15471	-3.92695	-4.75324	13.8087	4.71618	-1.28207	-2.47363	19192.1	28.4	10.0117	4.08373	0.0812555	0.0308086	0.104378	95.0156	93.1227	523.552	0.514474	10.1027	4.94595	0.123135	0.0379128	0.921525	94.7507	90.3741	917.849	0.917088	394.297	0.402615	979.341	0.0010211	TRUE	No
SIVKAK_full_repeat	6.5001	5.91234	6.46079	1068.1	1634.64	0.296599	0.45392	1530.41	-2.48234	-6.12391	-3.65742	-5.59394	20.7849	11.053	-1.5194	-2.69448	14052.5	9.18215	10.0278	4.81982	0.0835232	0.0272232	0.107634	96.9029	96.2821	523.552	0.445763	10.0307	4.93964	0.112489	0.0347692	1.00295	95.0472	91.1081	893.066	0.813432	369.514	0.367669	1005.02	0.000995005	TRUE	No
SIVKEO_full_repeat	6.26757	5.88249	6.26757	978.534	1588.27	0.270678	0.43934	1623.1	-2.52061	-6.15859	-3.7478	-5.60032	20.7645	10.5736	-1.5286	-2.75579	15935	9.81764	10.0168	4.85452	0.0911385	0.0347812	0.120241	96.0523	96.1473	523.552	0.442504	10.077	4.96157	0.115752	0.0399845	0.926117	95.2222	91.4635	872.448	0.835395	348.896	0.392891	888.023	0.0011261	TRUE	No
NODJAT_full_repeat	6.24223	5.80098	6.24119	3921.98	2713.31	1.00005	0.69186	691.777	-2.60568	-5.32685	-3.87957	-4.94474	15.5316	6.07966	-1.15236	-2.42625	19646.5	28.4	10.0199	4.59419	0.0800394	0.0279657	0.106122	95.2937	96.8487	523.552	0.526598	39.9636	4.962	0.25101	0.0204505	1.07899	95.3924	89.7582	1070.17	1.02934	546.622	0.502737	1087.29	0.000919714	TRUE	No
HALFAB_full_repeat	6.42025	5.70577	6.39947	1746.13	1757.54	0.440046	0.44292	1006.52	-2.41909	-5.85399	-3.94577	-5.08719	19.6054	6.51488	-1.18445	-2.71113	17276.8	17.1649	69.8252	1.44013	0.0701845	0.0107749	0.437376	94.972	89.9045	523.552	0.319577	34.0532	4.99327	0.334054	0.0286385	1.42337	94.8026	89.6337	971.249	1.36941	447.697	1.04983	426.448	0.00234495	TRUE	No
IROFUR_full_repeat	6.93959	5.24679	6.93871	4425.63	3440.69	0.956412	0.74356	777.453	-2.71313	-5.70686	-3.95146	-5.13451	17.0873	6.75247	-1.25981	-2.49815	22079.7	28.4	10.0194	4.46392	0.0803957	0.0291711	0.115987	95.2366	95.5106	523.552	0.509029	10.0169	4.98853	0.1015	0.0332009	0.88375	96.0078	92.8832	880.587	0.846041	357.035	0.337012	1059.41	0.000943918	TRUE	No
LAVWUB_full_repeat	6.55452	5.14858	6.55452	3958	2752.23	0.959679	0.66732	695.348	-2.68973	-5.23896	-3.93876	-4.84396	14.5502	5.16661	-1.23641	-2.48544	19747.9	28.4	10.0107	4.46812	0.0870722	0.0350598	0.11024	94.9749	94.9308	523.552	0.513722	10.0767	4.99756	0.117398	0.0387945	0.913101	95.182	91.8717	907.342	0.919754	383.791	0.406032	945.223	0.00105795	TRUE	No
COGXUU_full_repeat	5.13494	4.89793	5.12622	2509.5	2014.94	0.708559	0.56892	802.914	-2.60664	-5.6698	-3.75832	-4.96784	17.4836	6.90353	-1.33016	-2.48184	15175.7	18.9008	10.012	3.97659	0.079532	0.0268376	0.108941	95.6066	95.1074	523.552	0.467437	10.0831	4.96472	0.116972	0.0366031	0.871618	95.5989	91.4717	903.398	0.846156	379.846	0.378719	1002.98	0.000997033	TRUE	No
IQICET_full_repeat	6.6671	4.89523	6.62475	4923.69	3809.71	0.997348	0.7717	773.733	-2.71923	-6.02785	-3.91234	-5.6903	18.8846	10.148	-1.26591	-2.45902	21974	28.4	10.0056	4.97109	0.0807939	0.024208	0.111497	96.2982	96.6448	523.552	0.482602	10.0007	4.93762	0.107182	0.0276783	0.997014	94.5387	92.2589	882.818	0.826981	359.267	0.344379	1043.23	0.00095856	TRUE	No
LIQSAG_full_repeat	5.45722	4.8205	5.45722	1899.01	1969.67	0.530771	0.55052	1037.22	-2.87733	-6.00328	-4.13793	-5.18414	17.8419	5.97148	-1.42401	-2.68461	29457	28.4	10.0148	4.9818	0.0775462	0.0272226	0.106231	95.0816	93.466	523.552	0.53926	10.0738	4.91216	0.104515	0.0367548	0.901337	94.9146	90.4834	935.336	0.842419	411.784	0.303158	1358.32	0.000736206	TRUE	No
GENZOS_full_repeat	5.52365	4.77414	5.46089	3585.24	2662.5	0.863983	0.64162	742.62	-2.63808	-5.67956	-3.90304	-5.07225	17.3599	6.67349	-1.18476	-2.44972	21090.4	28.4	10.0034	4.61308	0.0756809	0.0223097	0.100449	95.2044	97.8706	523.552	0.517039	10.0286	4.98254	0.119134	0.0422447	1.05517	94.9221	90.294	895.999	0.907632	372.447	0.390593	953.542	0.00104872	TRUE	No
KOTPIV_full_repeat	5.08785	4.69971	5.08785	2086.55	2928.06	0.463394	0.65028	1403.31	-2.59845	-5.68822	-3.85867	-5.08002	17.6354	6.97106	-1.42724	-2.68747	20814.2	14.8322	10.0013	4.92681	0.0739652	0.0208461	0.102152	96.6084	97.6687	523.552	0.520629	10.1102	4.99693	0.115933	0.040488	1.15186	95.1746	89.7759	898.393	0.90091	374.841	0.380281	985.694	0.00101451	TRUE	No
DB12-ABAYOU_freeONLY_repeat	11.2734	4.5108	11.2734	1502.13	1470.98	0.427401	0.41854	979.267	-2.21752	-5.83592	-3.56642	-4.8913	20.6527	7.56201	-1.09875	-2.44765	12872.8	13.1453	10.086	4.74957	0.0775238	0.0251672	0.110915	96.0022	98.5717	523.552	0.491415	52.1274	4.95284	0.291095	0.0181245	1.25297	95.3758	89.5376	1031.33	1.00388	507.781	0.51246	990.869	0.00100922	TRUE	No
KOTNOZ01_full_repeat	4.88316	4.46735	4.88316	2951.38	2962.01	0.621661	0.6239	1003.59	-2.81237	-5.63171	-4.07732	-5.07651	16.092	5.70307	-1.35905	-2.624	28502.1	28.4	10.0131	4.98698	0.0748685	0.0240607	0.101762	95.1924	94.5297	523.552	0.556908	10.1924	4.9901	0.110191	0.0415869	0.930723	94.608	90.7856	938.587	0.86795	415.036	0.311041	1334.34	0.000749432	TRUE	No
KOTPIV01_full_repeat	4.79503	4.45625	4.79503	1903	2977.83	0.39964	0.62536	1564.83	-2.84508	-5.67979	-4.0974	-5.07548	16.1797	5.58259	-1.56304	-2.81536	29957.4	19.1442	10.0261	4.99544	0.0737817	0.0218953	0.102605	94.9777	94.4509	523.552	0.556027	10.0208	4.95984	0.104064	0.0375809	0.947742	94.6561	91.0769	949.252	0.848897	425.701	0.29287	1453.55	0.000687971	TRUE	No
DB12-JAKBOP_freeONLY_repeat	5.76914	4.18918	5.68942	2545.49	2054.17	0.703608	0.5678	806.97	-2.77459	-5.87375	-3.98545	-5.07116	17.6891	6.19692	-1.3345	-2.54536	22230.3	27.5478	10.1818	4.87101	0.0817919	0.0272072	0.118181	96.4336	95.104	523.552	0.508786	10.0231	4.97337	0.119942	0.0376711	0.881859	94.5057	91.2181	887.178	0.876954	363.626	0.368168	987.663	0.00101249	TRUE	No
QIKQUY_full_repeat	4.84155	4.09946	4.84155	3101.65	2663.76	0.706155	0.60646	858.805	-2.64898	-5.8636	-3.95821	-5.09343	18.3481	6.47948	-1.19566	-2.5049	24390.1	28.4	10.0783	4.95422	0.0732773	0.0209261	0.100831	95.0415	98.0376	523.552	0.530712	37.7349	4.9397	0.254551	0.0224417	1.17539	94.9606	90.462	1058.36	1.03597	534.806	0.505258	1058.48	0.000944751	TRUE	No
DINMAQ_full_repeat	4.67222	3.63971	4.38427	2393.13	2065.85	0.651751	0.56262	863.232	-2.78588	-6.10524	-3.89358	-5.14307	18.9459	7.13168	-1.41701	-2.52472	20183.2	23.381	10.0005	4.4414	0.071931	0.0197582	0.100332	98.0411	92.9781	523.552	0.483161	10.048	4.98304	0.10964	0.0317542	0.79868	95.8851	90.3332	884.303	0.791441	360.751	0.30828	1170.21	0.00085455	TRUE	No
VOXHUO_full_repeat	5.89709	3.22513	5.89709	0	0	0	0	765.848	-2.88446	-5.63533	-3.98341	-5.0361	15.7011	6.0084	-1.43115	-2.5301	21750.1	28.4	10.0146	4.12423	0.0767996	0.0220427	0.104197	95.3614	92.4557	523.552	0.494952	10.0903	4.67894	0.104822	0.0279037	0.704613	95.0015	91.8586	854.345	0.781992	330.794	0.28704	1152.43	0.00086773	TRUE	No
DAGVIT_full_repeat	9.13626	7.88699	9.13184	2121.5	2087.21	0.735345	0.72346	983.834	-2.97535	-5.29389	-4.12276	-4.87297	13.2335	4.28196	-1.52204	-2.66944	27940.9	28.4	10.1851	4.86057	0.0771438	0.0208461	0.106317	95.9111	91.2477	523.552	0.553233	10.0148	4.92027	0.110162	0.0320127	0.81369	94.5214	89.6819	938.395	0.847545	414.844	0.294312	1409.54	0.000709453	TRUE	No
DB12-CAVPEW_manual_repeat	20.2591	7.7782	20.2591	4803.05	1934.14	1.94855	0.78466	402.684	-2.49175	-4.8953	-3.70289	-4.43123	13.7188	4.15713	-1.03843	-2.24957	11436.2	28.4	10.2299	4.28022	0.0950499	0.0403151	0.103064	94.9863	94.1181	523.552	0.461466	10.09	4.79128	0.112898	0.0312321	1.04236	95.6464	91.3542	953.26	0.899283	429.708	0.437816	981.48	0.00101887	TRUE	No
FUYCOT_full_repeat	13.2859	7.41832	13.1529	3538.97	2221.76	1.19373	0.74942	627.763	-2.61543	-5.12487	-3.86556	-4.66644	14.3232	4.57118	-1.16211	-2.41225	17828.5	28.4	10.0219	4.37149	0.0806279	0.0282408	0.108589	95.0214	96.1878	523.552	0.525287	25.2387	4.95192	0.178276	0.022936	0.964298	95.1639	90.1429	958.516	0.981521	434.964	0.456234	953.381	0.0010489	TRUE	No
HOGTEE_full_repeat	7.67993	6.22769	7.64822	6247.05	3193.04	1.57694	0.80602	511.127	-2.2967	-4.86083	-3.79935	-4.59323	14.6352	4.53119	-0.843385	-2.34603	14516	28.4	80.7302	1.47598	0.0700959	0.0113653	0.420557	95.012	89.8584	523.552	0.304862	39.9926	4.9952	0.335842	0.02617	1.43472	95.0437	89.6376	1015.16	1.35905	491.61	1.05418	466.341	0.00214435	TRUE	No
TILHIG_full_repeat	6.13149	5.60972	6.12714	3937.95	2698.39	0.972493	0.66638	685.217	-2.69556	-5.5723	-3.90494	-4.98913	16.4195	6.18824	-1.24224	-2.45162	19460.2	28.4	10.0172	4.10119	0.0806938	0.0295675	0.111754	94.8466	95.1872	523.552	0.494353	10.0595	4.94317	0.12023	0.0368482	0.999644	94.9744	90.1697	907.403	0.905089	383.852	0.410736	934.546	0.00107004	TRUE	No
SIXFIQ01_full_repeat	9.82908	7.40788	9.82908	4394.93	2250.86	1.44716	0.74116	512.141	-2.14183	-5.03672	-3.72744	-4.6087	16.5231	5.02996	-0.688517	-2.27412	14544.8	28.4	77.8165	1.42209	0.0703437	0.0116003	0.520357	94.864	89.6166	523.552	0.326838	50.9703	4.98412	0.362816	0.0276365	1.49273	95.7432	89.628	984.845	1.3834	461.293	1.05656	436.598	0.00229044	TRUE	No
CIDGOO_full_repeat	6.39924	5.13772	6.39924	5114.34	3284.06	1.157	0.74294	642.127	-2.2698	-5.27249	-3.83555	-4.73674	17.1384	5.14372	-0.816485	-2.38223	18236.4	28.4	74.5132	1.44754	0.0702799	0.0115955	0.5211	94.9172	89.8286	523.552	0.335194	49.3526	4.99229	0.36683	0.0281467	1.46711	95.391	89.5351	989.044	1.36995	465.493	1.03476	449.856	0.00222293	TRUE	No
TIBNAW_full_repeat	11.0505	10.4322	11.0253	2948.99	1659.69	1.3431	0.7559	562.774	-2.48492	-5.63903	-3.74345	-5.0254	18.0027	7.317	-1.0316	-2.29013	15982.8	28.4	10.0157	4.11958	0.0782024	0.0276183	0.105761	95.1249	97.1998	523.552	0.486433	15.5794	4.99644	0.136212	0.0414434	0.87375	95.1806	91.222	898.732	0.906197	375.18	0.419764	893.789	0.00111883	TRUE	No
DB12-BUXZAX_clean_repeat	33.3768	31.8162	33.3768	2618.13	1454.32	1.43789	0.79872	555.476	-2.21547	-5.7773	-3.38915	-5.52643	20.3298	12.1989	-0.911151	-2.08483	11194	20.1522	10.0379	4.90692	0.0748733	0.0248207	0.117697	96.3477	93.5351	523.552	0.439406	12.8711	4.99884	0.100956	0.0324174	1.16224	95.0956	89.7537	924.667	0.740461	401.115	0.301055	1332.37	0.000750545	TRUE	No
PESJOP_full_repeat	10.7901	10.265	10.7889	2645.89	1687.21	1.24167	0.79178	637.663	-2.80974	-5.59087	-3.87344	-4.97523	15.8738	6.28871	-1.35643	-2.42012	18109.6	28.4	10.1262	4.56011	0.0775938	0.0205606	0.103152	97.6647	92.1202	523.552	0.490602	10.0101	4.72879	0.110776	0.0308535	0.631601	94.6754	92.7925	840.205	0.765254	316.654	0.274653	1152.92	0.000867359	TRUE	No
BEPMEQ_full_repeat	10.2083	10.0963	10.2083	1132.21	1146.55	0.394149	0.39914	1012.62	-2.30866	-6.02964	-3.90337	-5.0627	21.2382	6.61714	-1.1194	-2.71412	15656.5	15.4615	62.6339	1.42276	0.070261	0.0109456	0.507949	95.1073	89.9172	523.552	0.348488	34.9963	4.99094	0.342138	0.0305886	1.48721	95.2114	89.503	948.056	1.41135	424.505	1.06287	399.396	0.00250378	TRUE	No
BEPPAP_full_repeat	9.89439	9.77962	9.89439	1107.51	1142.66	0.379246	0.39128	1031.68	-2.20629	-5.99806	-3.86452	-5.02816	21.6422	6.6417	-1.0753	-2.73353	13948.8	13.5204	71.1417	1.42142	0.070062	0.0110511	0.451749	94.982	89.8613	523.552	0.316491	40.422	4.99832	0.367599	0.0310661	1.457	95.581	89.5636	945.06	1.44147	421.508	1.12498	374.681	0.00266893	TRUE	No
PALROM_full_repeat	9.82848	9.01952	9.82848	2591.56	1892.89	1.02392	0.74788	730.398	-2.2819	-6.17014	-3.65113	-5.41944	22.1929	10.093	-0.954571	-2.3238	15519.8	21.2485	10.1743	4.98935	0.0778257	0.0267592	0.102712	95.7359	98.1204	523.552	0.482559	47.2493	4.9759	0.30764	0.0159832	1.3985	94.6434	89.6907	1024.2	1.00143	500.648	0.518875	964.874	0.00103641	TRUE	No
RUKXUT_full_repeat	9.77004	8.96854	9.76378	3659.99	1794.01	1.50348	0.73696	490.171	-2.27443	-5.92187	-3.5132	-5.57534	20.8185	11.7701	-0.821108	-2.05988	13920.8	28.4	10.0214	4.95464	0.0751998	0.0224289	0.116635	95.8119	96.8299	523.552	0.451248	16.0994	4.86155	0.113905	0.0355488	1.11254	95.4428	89.5161	887.637	0.795454	364.085	0.344206	1057.76	0.000945398	TRUE	No
MULDII_full_repeat	9.32554	8.86756	9.31429	3143.39	2020.98	1.19976	0.77136	642.926	-2.63544	-5.48579	-3.90695	-4.73916	16.269	4.74995	-1.18212	-2.45364	18259.1	28.4	10.7167	4.6485	0.0866285	0.0337691	0.106441	95.7171	96.0369	523.552	0.500151	10.0509	4.95796	0.126196	0.0463136	0.831449	94.7205	92.3131	883.209	0.903219	359.658	0.403068	892.301	0.0011207	TRUE	No
LAPZIO_full_repeat	15.2969	8.24286	15.2822	4312.51	2091.1	1.59891	0.7753	484.887	-2.35272	-5.53393	-3.69792	-4.64313	18.1574	5.39502	-0.899401	-2.2446	13770.8	28.4	10.0103	4.40957	0.0815386	0.0303703	0.11129	95.0001	98.1516	523.552	0.498053	46.8421	5	0.303158	0.0227978	1.13158	94.809	90.227	1040.24	1.11725	516.691	0.619194	834.458	0.00119838	TRUE	No
CAXWAC_full_repeat	8.16382	7.87666	8.15548	4395.88	2879.8	1.22596	0.80314	655.104	-2.71951	-5.82383	-3.86006	-4.93577	17.7185	6.13983	-1.26619	-2.40674	18604.9	28.4	10.0137	4.16723	0.0728418	0.0191396	0.101666	96.1961	95.4722	523.552	0.485364	10.028	4.98178	0.115892	0.032679	0.924137	95.2806	90.4586	900.484	0.848105	376.932	0.36274	1039.12	0.00096235	TRUE	No
LODCEO_full_repeat	9.17295	7.36788	9.15233	2373.91	1757.07	0.788643	0.58372	740.151	-2.28778	-6.07632	-3.67566	-5.38298	21.6238	9.74487	-0.908731	-2.29661	17716.3	23.9361	10.1726	4.99551	0.074187	0.0238042	0.10242	95.2139	98.5452	523.552	0.496333	46.9325	4.9988	0.304999	0.0151536	1.49976	94.9715	89.5627	1015.45	1.02578	491.901	0.529452	929.076	0.00107634	TRUE	No
DB12-EXAXAE01_clean_repeat	10.9668	6.77359	10.9668	1274.47	1717.64	0.386918	0.52146	1347.73	-2.42538	-5.75968	-3.76275	-5.01415	19.0312	7.14259	-1.3109	-2.64828	17541.9	13.0159	10.0756	4.76899	0.0774219	0.0252245	0.107772	95.518	98.6804	523.552	0.511342	53.6615	4.97563	0.312617	0.0228516	1.07129	94.5117	89.9049	1047.66	1.05709	524.113	0.545747	960.359	0.00104128	TRUE	No
HECJOR_full_repeat	6.14416	5.86592	6.1347	3720.43	2844.48	0.843756	0.6451	764.546	-2.97279	-5.33095	-4.02999	-4.87965	13.4597	4.84963	-1.51947	-2.57667	21713.1	28.4	10.0961	4.45138	0.0836542	0.0230123	0.106151	95.4705	90.2344	523.552	0.507576	10.0288	4.01726	0.0877779	0.0231533	0.550455	95.0391	90.484	793.475	0.69374	269.924	0.186165	1449.92	0.000689693	TRUE	No
EWIFIA_full_repeat	7.27718	5.77575	7.27718	4663.73	3691.85	1.00378	0.7946	791.609	-2.76997	-5.55526	-3.97321	-5.1711	15.8976	6.83721	-1.31666	-2.51989	22481.7	28.4	10.035	4.47267	0.0790746	0.0261991	0.104359	95.3908	95.271	523.552	0.514563	10.0312	4.97992	0.108251	0.0354785	0.842383	95.5723	91.8341	893.884	0.856213	370.332	0.341651	1083.95	0.000922552	TRUE	No
YOSFES_full_repeat	6.24945	5.62558	6.23635	1992.64	2524.29	0.485662	0.61524	1266.8	-2.22169	-6.18525	-3.568	-5.44328	22.6228	10.7036	-1.17044	-2.51675	14254.7	11.2525	10.0988	4.96923	0.0766049	0.0244208	0.106657	95.3321	98.1059	523.552	0.468207	57.3684	4.57895	0.280997	0.01	1.27895	94.5514	90.3077	977.239	0.875375	453.687	0.407169	1114.25	0.000897465	TRUE	No
DB12-BIWYAH10_clean_repeat	7.2461	5.52874	7.11386	3977.1	2872.64	0.992226	0.71668	722.29	-2.37662	-6.12217	-3.6208	-5.91175	21.3785	13.076	-0.923302	-2.16748	20513	28.4	17.1891	4.8884	0.0700162	0.0190957	0.102572	94.9968	97.2678	523.552	0.387249	21.9776	4.99438	0.115331	0.0305688	1.14478	95.6377	90.5714	923.564	0.757963	400.013	0.370714	1079.03	0.000926754	TRUE	No
GUKSUB_full_repeat	7.52913	5.42308	7.29587	2679.11	2615.71	0.697303	0.6808	976.341	-2.70694	-6.3994	-4.01265	-5.53366	21.0754	8.68143	-1.25362	-2.55933	27728.1	28.4	10.1495	4.99653	0.0710382	0.021556	0.100396	95.1709	96.7208	523.552	0.508608	35.3829	4.97539	0.237935	0.0253098	1.16183	95.0565	89.6607	1092.04	0.984104	568.489	0.475496	1195.57	0.00083642	TRUE	No
ARADAB01_full_repeat	5.71888	4.9707	5.68612	4699	3055.38	1.04657	0.6805	650.21	-2.66088	-5.39863	-3.88179	-4.99305	15.6262	6.34271	-1.20756	-2.42847	18466	28.4	10.0195	4.24218	0.0869687	0.0361652	0.110356	95.2279	94.2422	523.552	0.488775	10.1322	4.88005	0.119142	0.0374004	1.01452	95.2095	90.1449	909.888	0.911884	386.336	0.423108	913.09	0.00109518	TRUE	No
WISWUQ_full_repeat	7.10234	4.60937	7.10234	3233.46	2411.56	0.816396	0.60888	745.806	-2.52125	-5.95767	-3.8709	-5.30469	19.614	8.18363	-1.06793	-2.41758	21180.9	28.4	10.0985	4.98925	0.0792961	0.028088	0.118317	95.143	97.8659	523.552	0.507717	41.5789	5	0.303158	0.0227978	1.27895	94.5859	89.7796	1047.71	1.09965	524.16	0.591933	885.506	0.0011293	TRUE	No
CUGZOT_full_repeat	5.72642	4.59538	5.69678	3499.26	3416.44	0.723811	0.70668	976.32	-2.93357	-5.5671	-4.12625	-5.00063	15.0314	4.9907	-1.48026	-2.67293	27727.5	28.4	10.1942	4.89446	0.081134	0.0250834	0.115201	95.0617	93.2878	523.552	0.542553	10.0182	4.90461	0.107255	0.0299967	0.863852	94.5045	91.2554	923.167	0.852129	399.616	0.309576	1290.85	0.000774684	TRUE	No
UHUVIF01_full_repeat	5.90279	4.57591	5.90279	4310	3260.68	0.889234	0.67274	756.526	-2.6303	-5.47845	-3.92604	-4.92605	16.2564	5.70776	-1.17698	-2.47272	21485.3	28.4	10.0839	4.72329	0.0811261	0.0303839	0.118913	95.2288	96.2642	523.552	0.530594	39.6979	4.99289	0.279832	0.0186635	1.16892	94.6154	90.0228	1076.66	1.06001	553.104	0.529413	1044.75	0.000957167	TRUE	No
DB12-JAKBIJ_clean_repeat	5.97609	4.07891	5.95911	2636.98	2095.97	0.719844	0.57216	794.825	-2.79252	-5.83014	-4.00582	-5.07438	17.3378	6.09903	-1.3392	-2.5525	22573	28.4	10.0054	4.35571	0.0784821	0.0278281	0.102712	95.4698	94.402	523.552	0.504958	10.0178	4.91888	0.122339	0.0432859	0.833447	94.8153	89.879	893.872	0.866017	370.32	0.361059	1025.65	0.000974993	TRUE	No
DB12-MEJMOE_freeONLY_repeat	13.3594	7.20441	13.3508	3603.35	2220.78	1.22253	0.75346	616.276	-2.70063	-5.0288	-3.86661	-4.61797	13.2885	4.28852	-1.24731	-2.41329	17502.2	28.4	10.0234	3.96981	0.0817385	0.0310733	0.114686	95.0317	92.3377	523.552	0.512002	11.2069	4.8461	0.117097	0.0344815	0.92448	95.6917	89.6005	925.017	0.89012	401.465	0.378118	1061.75	0.000941845	TRUE	No
YACBAF_full_repeat	7.35095	5.23745	7.33728	4339.81	2857.64	1.10489	0.72754	658.469	-2.32567	-5.12281	-3.8485	-4.73939	15.9652	5.08494	-0.872354	-2.39518	18700.5	28.4	77.5386	1.465	0.07	0.0115374	0.498866	95.1575	89.7301	523.552	0.332131	46.182	4.99998	0.358415	0.0277605	1.45918	95.0359	89.5173	1009.51	1.35928	485.959	1.02715	473.113	0.00211366	TRUE	No
USECIG_full_repeat	12.2095	11.3317	12.2095	3507.13	1618.5	1.81309	0.83672	461.486	-2.4895	-5.37102	-3.66151	-4.84789	16.4468	6.7715	-1.03618	-2.20819	13106.2	28.4	10.0059	3.95133	0.0813343	0.0305119	0.11296	95.6797	94.4263	523.552	0.46969	10.1616	4.94687	0.120528	0.0363898	1.0146	94.7865	91.6958	928.299	0.879218	404.747	0.409528	988.325	0.00101181	TRUE	No
PUHLOU_full_repeat	10.1192	9.51902	10.1192	3103.3	1936.04	1.24325	0.77562	623.863	-2.7147	-5.73119	-3.89276	-4.75353	17.2172	4.91296	-1.26138	-2.43945	17717.7	28.4	10.0084	3.95945	0.0776522	0.0266882	0.104433	95.3367	94.3412	523.552	0.483453	10.0259	4.96007	0.119835	0.0325592	0.843112	94.5079	92.8281	880.042	0.872485	356.49	0.389032	916.353	0.00109128	TRUE	No
XAYQIY_full_repeat	8.53891	8.09848	8.53676	2627.93	2032.71	1.00499	0.77736	773.496	-2.74173	-6.08933	-3.96849	-5.06647	19.1071	6.26693	-1.28841	-2.51517	21967.3	28.4	10.0062	4.43048	0.0740917	0.0217293	0.100764	95.5007	96.6556	523.552	0.498788	10.0259	4.98641	0.116553	0.0371563	0.848045	94.6249	92.6238	861.568	0.85704	338.016	0.358253	943.513	0.00105987	TRUE	No
WAZCIJ_full_repeat	8.36607	7.02509	8.36607	5137.01	3106.38	1.3733	0.83044	604.701	-2.74981	-5.41991	-3.86802	-4.85629	15.2401	5.64075	-1.2965	-2.4147	17173.5	28.4	10.5334	4.67998	0.0981205	0.0351903	0.127333	95.6505	93.5209	523.552	0.483637	10.0153	4.98865	0.111932	0.028628	0.726847	95.0044	93.7008	878.612	0.828955	355.061	0.345318	1028.21	0.00097256	TRUE	No
ROQJEO_full_repeat	6.33324	5.73043	6.21486	2758.98	2592.89	0.67742	0.63664	939.749	-2.64727	-5.88273	-3.64283	-6.14132	18.467	14.2606	-1.19395	-2.18951	26688.9	28.4	20.5252	4.99983	0.0706061	0.0184206	0.100063	95.0067	90.7728	523.552	0.361109	10.0491	4.8555	0.0723498	0.0206301	0.976539	94.5413	89.9102	854.105	0.57455	330.553	0.213442	1548.68	0.00064571	TRUE	No
KERGUM01_full_repeat	12.6347	9.48199	12.6347	4497.86	1962.52	1.8264	0.7969	436.317	-2.46945	-5.10558	-3.69084	-4.45242	15.0462	4.34685	-1.01613	-2.23752	12391.4	28.4	10.0527	3.92024	0.0801808	0.0304448	0.10325	95.1989	94.8998	523.552	0.485221	19.2497	4.66186	0.152633	0.0299809	0.958594	94.6949	89.8653	934.435	0.939003	410.883	0.453782	905.463	0.00110441	TRUE	No
ERIJAR_full_repeat	7.76351	7.10968	7.75633	3900.08	2121.14	1.21955	0.66328	543.863	-2.20403	-5.20934	-3.77293	-4.78011	17.1534	5.74867	-0.750711	-2.31961	15445.7	28.4	74.848	1.42758	0.0707864	0.011403	0.514632	94.8334	89.7096	523.552	0.329429	47.3519	4.99075	0.371204	0.0297988	1.45696	95.0388	89.5045	984.087	1.39375	460.535	1.06432	432.703	0.00231105	TRUE	No
BOJHIU_full_repeat	4.15695	2.27634	4.11533	0	0	0	0	1655.61	-0.646673	-6.73353	-2.66081	-4.99834	34.7419	13.3419	-0.978024	-2.99216	771.983	0.466283	100.145	1.29522	0.0702938	0.0118771	0.299812	94.9259	89.8567	523.552	0.16964	17.8639	4.87656	0.126528	0.0219815	0.896165	95.4762	89.6649	919.745	0.830623	396.193	0.660983	599.4	0.00166833	TRUE	No
GINYAG_full_repeat	17.1794	16.398	17.1794	1939.76	1434.48	0.960117	0.71002	739.512	-2.4437	-5.80226	-3.82504	-5.00269	19.1696	6.72168	-0.990379	-2.37172	21002.1	28.4	10.0296	4.99227	0.073617	0.0229432	0.101933	95.1284	98.8393	523.552	0.534498	46.8524	4.9981	0.304109	0.0241966	1.28026	95.0526	89.8787	1032.82	1.1151	509.268	0.580603	877.136	0.00114007	TRUE	No
DB12-QIYDEJ_freeONLY_repeat	22.4897	9.17935	22.4897	4388.12	1940.34	1.71206	0.75704	442.175	-2.42669	-5.51879	-3.7324	-4.57927	17.6487	4.83363	-0.973376	-2.27909	12557.8	28.4	10.1472	4.25647	0.0951423	0.0435516	0.11266	94.8459	95.7273	523.552	0.433904	32.1372	4.99717	0.248983	0.0267186	1.08681	94.7209	89.7231	1012.32	1.12692	488.771	0.693018	705.279	0.00141788	TRUE	No
GOCPAQ_full_repeat	9.74604	9.15001	9.74339	2337.39	2081.27	0.735738	0.65512	890.417	-2.52789	-6.04996	-3.91012	-5.00616	20.1029	6.25587	-1.11253	-2.49475	23171.8	26.0235	11.1501	4.96895	0.0736881	0.0245378	0.115157	94.8684	98.0032	523.552	0.519344	46.9092	4.99896	0.304534	0.0247756	1.20053	94.9149	89.636	1050.08	1.10064	526.528	0.5813	905.777	0.00110402	TRUE	No
IKETEX_full_repeat	9.26244	8.27118	9.26244	2377.54	2027.56	0.872026	0.74366	852.792	-2.98805	-5.1573	-4.0844	-4.80106	12.3814	4.09048	-1.53473	-2.63108	24219.3	28.4	10.7404	4.86098	0.0888453	0.0232269	0.119636	94.9432	92.1915	523.552	0.531022	10.0763	4.10813	0.096129	0.0298711	0.579681	94.5164	89.9112	805.153	0.734145	281.601	0.203123	1386.36	0.000721312	TRUE	No
LALXUT_full_repeat	7.28989	6.79368	7.28699	2313.62	1920.1	0.699305	0.58036	829.904	-2.42292	-5.51948	-3.99504	-4.95924	17.6742	5.50341	-0.969598	-2.54172	23569.3	28.4	72.817	1.48992	0.0701396	0.0120441	0.490734	94.9124	89.8468	523.552	0.335557	43.9	4.99665	0.362268	0.0301122	1.46862	94.9568	89.6097	1004.15	1.38602	480.596	1.05046	457.509	0.00218575	TRUE	No
OGUWIX_full_repeat	5.59119	5.05611	5.58253	3084.98	2811.75	0.699977	0.63798	911.415	-2.79076	-5.4496	-4.04829	-4.94325	15.1758	5.10817	-1.33744	-2.59497	25884.2	28.4	10.0105	4.76291	0.0765665	0.0256201	0.103573	95.0797	94.6936	523.552	0.553383	12.116	4.87433	0.118178	0.0406736	0.874927	94.6586	90.7474	918.296	0.886299	394.744	0.332916	1185.72	0.000843372	TRUE	No
TEYZUU_full_repeat	9.03386	6.88735	9.03354	4146.21	2605.74	1.19533	0.75122	628.46	-2.35491	-5.17444	-3.86672	-4.7204	16.093	4.87257	-0.901589	-2.4134	17848.3	28.4	73.3905	1.47892	0.0700136	0.0114186	0.486032	95.2237	89.9208	523.552	0.33789	42.3186	4.99791	0.350079	0.0280937	1.41823	94.787	89.5855	1005.73	1.36377	482.173	1.02588	470.008	0.00212762	TRUE	No
QESTIR_full_repeat	7.17232	5.13748	7.17232	4988.85	3273.8	1.08752	0.71366	656.217	-2.23205	-5.45806	-3.83967	-4.78456	18.413	5.39315	-0.778737	-2.38636	18636.6	28.4	75.5925	1.42904	0.070429	0.0117157	0.534508	94.8495	89.5506	523.552	0.332511	50.3058	4.99893	0.392906	0.029851	1.48632	94.9437	89.5092	970.354	1.39904	446.802	1.06653	418.932	0.00238702	TRUE	No
FUNCEX_full_repeat	13.2158	12.4768	13.2158	3622.48	1969.72	1.38726	0.75432	543.732	-2.47995	-5.7829	-3.79134	-4.73757	18.8522	5.40078	-1.02663	-2.33802	15442	28.4	10.0019	4.24474	0.0828536	0.0325827	0.113708	95.0295	97.248	523.552	0.47771	39.8569	4.90648	0.251861	0.0257543	0.987043	95.2106	90.3193	1006.65	1.06067	483.101	0.58296	828.704	0.0012067	TRUE	No
DOQHAV_full_repeat	13.6892	12.2996	13.5754	2884.12	1568.49	1.26424	0.68754	543.816	-2.5518	-5.72229	-3.79494	-4.90051	18.0962	6.31023	-1.09848	-2.34162	15444.4	28.4	10.0156	4.10462	0.0851335	0.0331973	0.113337	94.9325	96.3569	523.552	0.462417	14.725	4.8657	0.139677	0.0270237	1.15133	95.1916	90.0693	920.016	0.941653	396.464	0.479236	827.283	0.00120878	TRUE	No
NABGAA_full_repeat	10.75	9.71682	10.7438	2041.32	1686.82	0.859308	0.71008	826.331	-2.48965	-5.64691	-3.63907	-4.61119	18.0207	5.5486	-1.4186	-2.56802	9731.99	11.7773	10.1553	4.38399	0.0960346	0.0335173	0.108234	94.866	95.9068	523.552	0.417755	19.2012	4.9863	0.162872	0.0230564	0.963798	94.8624	89.6608	1010.7	0.903267	487.15	0.485511	1003.37	0.000996636	TRUE	No
PAYHIH_full_repeat	10.5697	9.4525	10.5674	2868.43	1850.96	1.19739	0.77266	645.277	-2.59609	-6.102	-3.71726	-5.19142	20.0107	8.41405	-1.1833	-2.30447	16693.3	25.87	10.0001	4.95204	0.0701567	0.0195964	0.1	100.682	93.4219	523.552	0.47834	11.4548	4.89813	0.114781	0.0338616	0.857034	94.9457	92.1161	863.734	0.783076	340.183	0.304736	1116.32	0.000895802	TRUE	No
SOVKUK_full_repeat	9.23733	8.37256	9.23316	2569.76	1933.47	0.992645	0.74686	752.384	-2.48103	-6.31116	-3.80079	-5.25312	21.8612	8.2894	-1.06637	-2.38613	19548	25.9814	10.1623	4.93353	0.0742685	0.0195201	0.102962	95.4832	99.7084	523.552	0.484631	48.0452	4.92084	0.300263	0.0127913	1.24492	94.8819	89.5329	1055.2	0.936045	531.651	0.451414	1177.75	0.000849079	TRUE	No
QUHZEZ_full_repeat	6.15322	5.77404	6.14864	1918.75	2021.8	0.456027	0.48052	1053.69	-2.25039	-5.73955	-3.84163	-4.88119	19.9151	5.93344	-1.1118	-2.70305	14497.7	13.759	72.9804	1.42163	0.0703062	0.0108689	0.468381	95.071	89.9215	523.552	0.321456	38.5214	4.97437	0.349966	0.0295825	1.48837	95.3545	89.512	960.055	1.40439	436.503	1.08293	403.075	0.00248093	TRUE	No
EDALAW_full_repeat	5.36091	5.23569	5.35622	2717.7	2301.61	0.702048	0.59456	846.881	-2.70435	-5.76118	-4.01442	-5.04145	17.4475	5.86199	-1.25103	-2.5611	24051.4	28.4	10.0965	4.98977	0.0783603	0.0272936	0.101762	95.2722	96.5653	523.552	0.53488	45.2838	4.91006	0.275673	0.0215712	0.975435	94.6793	89.5453	1087.58	1.02046	564.03	0.48558	1161.56	0.000860911	TRUE	No
SEBCOU_full_repeat	9.13624	7.80998	9.125	2333.55	2098.88	0.78142	0.70284	899.428	-2.51123	-5.43543	-4.05572	-4.9175	16.6904	4.91877	-1.05791	-2.60241	25543.8	28.4	78.5808	1.45402	0.07	0.0112006	0.468846	94.9182	89.7904	523.552	0.318558	43.4993	4.99815	0.367304	0.0285219	1.43925	94.6333	89.5224	1040.96	1.36945	517.406	1.05089	492.348	0.00203108	TRUE	No
ADAFAN01_full_repeat	8.88972	6.83446	8.86802	4953.12	2705.68	1.32728	0.72504	546.231	-2.27203	-5.31416	-3.80029	-4.67065	17.3636	4.96774	-0.818707	-2.34697	15513	28.4	70.5336	1.43056	0.0705966	0.0112895	0.51729	94.8817	89.8221	523.552	0.339598	41.8112	4.99861	0.346017	0.0288494	1.43838	94.9915	89.6573	986.99	1.36767	463.438	1.02807	450.783	0.00221836	TRUE	No
IGOVAD_full_repeat	9.02286	6.9933	8.96793	3849.2	2307.88	1.1203	0.6717	599.571	-2.47284	-5.79699	-3.78783	-5.01157	18.9732	6.98478	-1.01952	-2.33451	17027.8	28.4	10.0376	4.67625	0.0798074	0.0260004	0.108233	95.2719	98.7947	523.552	0.499704	52.1053	5	0.303158	0.0227978	0.98421	94.5396	89.8269	1060.39	1.04129	536.839	0.541585	991.237	0.00100884	TRUE	No
VUGBOO_full_repeat	5.9615	5.30567	5.9615	4139.39	3032.78	0.949441	0.69562	732.666	-2.6309	-5.56465	-3.94754	-4.88446	16.745	5.34767	-1.17758	-2.49422	20807.7	28.4	10.0154	4.68802	0.0810224	0.0304747	0.10289	95.0212	96.793	523.552	0.524364	35.3058	4.98018	0.260024	0.0240191	1.13045	94.7819	89.874	1042.62	1.10755	519.066	0.583187	890.051	0.00112353	TRUE	No
YIWBAJ_full_repeat	5.7775	5.08537	5.77246	2970.47	2753.56	0.724634	0.67172	926.93	-2.65439	-5.88081	-3.94928	-5.34385	18.4154	7.95975	-1.20107	-2.49596	26324.8	28.4	10.0962	4.96444	0.0718086	0.0216893	0.101337	95.4643	96.6988	523.552	0.529544	41.7153	4.94596	0.2685	0.0213409	1.1924	94.7069	89.9315	1101.53	1.00014	577.98	0.470595	1228.19	0.000814206	TRUE	No
VEQDUS01_full_repeat	6.90118	5.86339	6.90118	4172.7	3346.35	0.842383	0.67556	801.963	-2.56619	-5.624	-3.91933	-4.92819	17.4531	5.75828	-1.11287	-2.46601	22775.7	28.4	10.6311	4.99971	0.075605	0.0239926	0.101142	94.7624	98.2167	523.552	0.542268	46.8421	5	0.303158	0.0227978	1.13158	94.5258	90.6954	1057.79	1.10359	534.239	0.56132	951.755	0.00105069	TRUE	No
ZZZFAI01_full_repeat	5.58955	4.9443	5.58955	3655.11	2987.83	0.79414	0.64916	817.424	-2.6611	-5.45875	-3.9635	-4.92221	15.9681	5.47201	-1.20778	-2.51018	23214.8	28.4	10.0347	4.92908	0.0769691	0.0243233	0.103814	94.9596	97.2572	523.552	0.547296	38.9008	4.99053	0.253513	0.0216754	1.13724	95.3848	89.5687	1083.71	1.05565	560.162	0.508359	1101.9	0.000907521	TRUE	No
EBATIL_full_repeat	6.17016	4.79086	6.05427	3122.26	2369.22	0.799324	0.60654	758.806	-2.64508	-5.71383	-3.92233	-5.0855	17.5155	6.63897	-1.19176	-2.46902	21550.1	28.4	10.0165	4.61172	0.0765514	0.0241751	0.10359	95.0609	97.5645	523.552	0.518097	41.3853	4.95929	0.261131	0.0214796	1.03947	94.9361	89.591	1077.14	1.01334	553.588	0.495246	1117.8	0.000894611	TRUE	No
NUJWEW_full_repeat	5.75555	4.7794	5.75214	4063.03	2800.33	0.968427	0.66746	689.211	-2.75332	-5.42012	-3.92256	-4.94301	15.2213	5.8244	-1.3	-2.46924	19573.6	28.4	10.0034	4.15899	0.0806961	0.0293527	0.105915	95.5952	93.3327	523.552	0.503065	10.06	4.98429	0.122734	0.0355631	0.906384	94.5484	90.671	911.138	0.89678	387.586	0.393716	984.432	0.00101581	TRUE	No
NAZTEQ_full_repeat	8.63859	6.97431	8.60987	2607.34	2268.24	0.823041	0.716	869.94	-2.79913	-5.14262	-4.05423	-4.84266	13.3759	4.50014	-1.34581	-2.60091	24706.3	28.4	10.0171	4.56825	0.0831632	0.0340271	0.100101	94.7751	92.4349	523.552	0.551819	10.0109	4.99688	0.116763	0.0430598	0.8881	94.9214	90.5315	931.978	0.911814	408.426	0.359995	1134.53	0.000881419	TRUE	No
VOXKEA_full_repeat	10.1454	8.76597	10.1442	6480.34	2435.05	2.39781	0.901	375.763	-2.3915	-5.14976	-3.62261	-4.67531	15.7433	6.00855	-0.938186	-2.16929	10671.7	28.4	10.1896	4.34898	0.0948705	0.0390725	0.111586	94.8623	95.8968	523.552	0.446344	13.2636	4.89199	0.135269	0.0375529	0.962945	94.7443	91.0433	955.29	0.92593	431.738	0.479586	900.231	0.00111083	TRUE	No
ZOQTUX_full_repeat	9.16682	8.56681	9.16517	2827.9	2108.26	0.907042	0.67622	745.512	-2.45437	-5.43386	-3.94479	-4.88985	17.0061	5.39407	-1.00105	-2.49148	21172.5	28.4	75.2729	1.48898	0.0700836	0.0119207	0.449005	94.8414	89.6352	523.552	0.322227	36.896	4.9927	0.318399	0.0283465	1.44128	94.76	89.8207	999.108	1.32276	475.556	1.00053	475.303	0.00210392	TRUE	No
DAZDIS_full_repeat	7.15995	6.48575	7.13755	4094.65	2703.32	1.03092	0.68062	660.204	-2.34691	-5.35828	-3.87537	-4.85347	17.188	5.58268	-0.893588	-2.42205	18749.8	28.4	72.2875	1.43614	0.070061	0.0111565	0.511107	94.9573	89.8384	523.552	0.334402	44.5975	4.99524	0.368301	0.0269816	1.45958	94.8259	89.7567	1000.08	1.35388	476.527	1.01948	467.423	0.00213939	TRUE	No
PATFIC_full_repeat	6.67011	6.36285	6.66453	2687.75	2679.45	0.67711	0.67502	996.902	-3.01455	-5.49621	-4.15228	-5.00558	14.1646	4.87036	-1.56124	-2.69896	28312	28.4	10.1875	4.65354	0.0804968	0.0239877	0.108166	95.0768	90.8345	523.552	0.537906	10.0926	4.72192	0.0993322	0.02832	0.682373	95.0294	91.0291	888.755	0.789517	365.202	0.25161	1451.46	0.000688961	TRUE	No
OCACEB_full_repeat	6.09421	5.80732	6.09421	4227.75	2922.03	0.963807	0.66614	691.145	-2.86907	-5.36447	-3.97581	-4.90711	14.243	5.31555	-1.41575	-2.52249	19628.5	28.4	10.1295	4.23245	0.0887248	0.0313945	0.105738	94.8876	91.5945	523.552	0.491503	10.045	4.9488	0.117547	0.0329835	0.708835	95.0795	90.1749	901.207	0.83591	377.654	0.344408	1096.53	0.000911965	TRUE	No
HECKEI_full_repeat	6.10632	5.63426	6.10632	4124.57	2972.89	0.930386	0.6706	720.729	-2.51444	-5.71607	-3.86117	-5.11717	18.2739	7.16885	-1.06112	-2.40785	20468.7	28.4	10.0166	4.78547	0.0789111	0.0275912	0.111597	94.7214	98.1406	523.552	0.520212	41.5789	5	0.303158	0.0227978	1.27895	94.6266	89.7468	1051.2	1.12294	527.653	0.602725	875.446	0.00114228	TRUE	No
FASCOT_full_repeat	4.95125	4.60599	4.91316	3800.25	3063.19	0.805805	0.64952	806.037	-2.63776	-5.58422	-3.94276	-4.95502	16.8174	5.77767	-1.18445	-2.48944	22891.4	28.4	10.0473	4.97685	0.075781	0.0238318	0.105165	95.4463	97.3147	523.552	0.542027	38.5428	4.99948	0.283298	0.018963	1.24806	94.5735	89.6534	1083.51	1.07061	559.961	0.528584	1059.36	0.000943967	TRUE	No
DB12-HOGLEV_freeONLY_repeat	12.4672	9.0463	12.451	2606.56	2088	0.773379	0.61952	801.054	-2.35356	-5.91136	-3.78247	-5.04886	20.3068	7.22819	-0.944402	-2.37332	20550.2	25.654	10.8296	4.98722	0.0730413	0.0239404	0.10189	94.7959	98.7411	523.552	0.526049	41.7878	4.98086	0.312163	0.0251579	1.49832	94.7294	89.6295	994.633	1.15985	471.08	0.6338	743.263	0.00134542	TRUE	No
WAFSOM_full_repeat	5.81368	5.38527	5.81368	3687.59	2922.65	0.787091	0.62382	792.553	-2.63786	-5.69543	-3.94088	-5.0728	17.4517	6.46061	-1.18454	-2.48757	22508.5	28.4	10.0097	4.76796	0.0766978	0.0250856	0.104214	95.015	97.4699	523.552	0.528766	35.8674	4.96357	0.241278	0.0259481	1.12281	95.3512	89.5178	1052.36	1.06216	528.806	0.533397	991.392	0.00100868	TRUE	No
DUYPUK_full_repeat	5.72319	4.97079	5.7048	4168.71	3813.05	0.804935	0.73626	914.671	-2.96012	-5.25165	-4.09828	-4.8622	13.0793	4.36025	-1.5068	-2.64496	25976.7	28.4	10.0014	4.2932	0.0775543	0.0240729	0.103064	94.8702	90.5112	523.552	0.540156	10.0188	4.97801	0.099176	0.027975	0.740781	96.1603	90.0235	918.171	0.818782	394.618	0.278627	1416.3	0.000706067	TRUE	No
ITAYAG_full_repeat	12.6595	12.3595	12.6595	3940.69	1470.7	2.25777	0.84262	373.188	-1.99799	-5.93458	-3.36925	-5.27259	22.4688	10.8636	-0.544674	-1.91593	10598.5	28.4	10.1527	4.99606	0.0765414	0.0273196	0.103777	94.944	95.2434	523.553	0.466733	42.8984	4.55995	0.206036	0.0271552	1.20784	94.6171	91.3723	917.48	0.921134	393.928	0.454401	866.917	0.00115351	TRUE	No
NEQFIY_full_repeat	6.47706	5.90095	6.36033	7402.87	3482.79	1.66712	0.78432	470.46	-2.13467	-4.81197	-3.70698	-4.55797	15.2813	4.85716	-0.681347	-2.25366	13361.1	28.4	75.7618	1.42168	0.0705458	0.0113553	0.520486	94.8144	89.806	523.553	0.330192	49.4947	4.98381	0.387582	0.0275137	1.48322	94.8721	89.6431	1001.15	1.40661	477.601	1.07642	443.693	0.00225381	TRUE	No
UBAVUR_full_repeat	11.7142	9.49145	11.7142	4464.91	2111.85	1.73222	0.81932	472.985	-2.18132	-5.77791	-3.5427	-5.3081	20.5282	10.0764	-0.728001	-2.08938	13432.8	28.4	10.1122	4.98808	0.0790506	0.0280476	0.109265	95.5122	97.3268	523.553	0.487953	46.8421	5	0.303158	0.01	1.5	94.5573	90.3372	1012.52	1.00834	488.964	0.520391	939.61	0.00106427	TRUE	No
AKAYER_full_repeat	9.59173	9.36911	9.55776	903.274	1186.04	0.320523	0.42086	1313.03	-2.27868	-5.81051	-3.85263	-4.94493	20.1586	6.23451	-1.22054	-2.79449	15011.4	11.4326	68.9503	1.4206	0.0702454	0.0110875	0.477741	94.9143	89.8519	523.553	0.328436	39.2921	4.99969	0.360564	0.0285485	1.48115	95.1987	89.5871	969.613	1.38884	446.06	1.0604	420.652	0.00237726	TRUE	No
OXUGUM_full_repeat	8.50085	7.60227	8.49344	2594.52	2218.08	0.892261	0.7628	854.906	-2.54874	-6.11401	-3.80265	-5.44864	20.3495	9.39482	-1.1418	-2.39571	21820	25.5232	10.101	4.85079	0.0702252	0.0190758	0.100243	96.7934	97.5362	523.553	0.490341	10.1355	4.96899	0.107109	0.0418005	1.1069	95.3145	89.652	857.757	0.815278	334.204	0.324937	1028.52	0.000972272	TRUE	No
QEBGOW_full_repeat	8.08307	7.39761	8.07924	1633.59	1564.5	0.464735	0.44508	957.693	-2.32082	-6.2187	-3.93448	-5.04065	22.2479	6.31367	-1.09511	-2.70877	16104	16.8155	73.11	1.4248	0.0700194	0.0106053	0.444425	95.2563	89.985	523.553	0.318023	33.0395	4.99716	0.333814	0.0309095	1.48637	95.1816	89.6902	931.698	1.41585	408.145	1.09783	371.774	0.0026898	TRUE	No
DB12-YUKVAC_clean_repeat	4.29126	2.46053	4.27728	0	0	0	0	1421	-2.71363	-7.27362	-3.7362	-5.7919	26.027	11.7333	-1.61594	-2.63852	17794.4	12.5224	10.0099	4.97765	0.0730278	0.0173125	0.103639	98.5559	90.6024	523.553	0.402861	10.0464	3.88998	0.0833714	0.022467	0.807839	94.765	89.7831	827.331	0.599563	303.778	0.196702	1544.35	0.00064752	TRUE	No
IPAQIC_full_repeat	12.7384	7.8838	12.2396	3527.21	2065.24	1.27105	0.74422	585.511	-2.18488	-5.46931	-3.35095	-5.56562	18.7465	12.6406	-0.731561	-1.89764	16628.5	28.4	31.138	4.99426	0.0700184	0.0198515	0.102043	94.8674	98.4435	523.553	0.313878	34.5525	4.96021	0.103303	0.0258226	0.961491	94.8521	91.4555	976.538	0.669539	452.985	0.355661	1273.64	0.000785149	TRUE	No
CODSOE_full_repeat	9.36446	8.81951	9.34211	2715.82	1743.57	1.08005	0.6934	641.997	-2.65275	-5.39617	-3.91082	-4.82766	15.6586	5.23308	-1.19943	-2.4575	18232.7	28.4	10.0551	4.27701	0.087094	0.0354645	0.10749	94.6262	95.6023	523.553	0.491115	10.0975	4.97636	0.125809	0.0387616	0.980295	94.5537	91.449	907.514	0.94701	383.961	0.455896	842.213	0.00118735	TRUE	No
FOWJIL_full_repeat	7.12217	6.40341	7.05551	3280.71	2582.03	0.929923	0.73188	787.023	-2.38099	-6.33212	-3.79169	-5.36651	22.5518	8.9886	-0.927669	-2.33837	22351.4	28.4	10.0841	4.99933	0.0700526	0.0203834	0.101472	94.5133	99.1587	523.553	0.499116	51.5549	4.99819	0.304558	0.0226644	1.30113	94.8685	89.6382	1029.41	1.02412	505.854	0.524999	963.534	0.00103785	TRUE	No
REWYUP_full_repeat	7.0518	5.58897	7.05178	3232.1	2663.8	0.832401	0.68604	824.16	-2.40342	-5.95552	-3.80495	-5.256	20.2743	8.28217	-0.9501	-2.35163	23406.1	28.4	11.761	4.99787	0.0703187	0.0212218	0.100342	94.6454	98.4649	523.553	0.509001	48.0217	4.96273	0.301196	0.0254465	1.34112	94.6232	90.0591	1019.85	1.07935	496.293	0.570346	870.161	0.00114921	TRUE	No
DB12-IKETOH_manual_repeat	13.2	6.4144	13.2	2407.02	2117.2	0.771378	0.6785	879.594	-2.46835	-5.98987	-3.86317	-5.08979	20.0997	7.00115	-1.01503	-2.40986	24980.5	28.4	15.0998	4.99875	0.0702988	0.0206963	0.100706	94.574	98.5846	523.553	0.489532	47.9559	4.98813	0.310117	0.0236165	1.34261	94.6981	89.7996	1046.69	1.08117	523.139	0.591636	884.224	0.00113094	TRUE	No
LUYKEX_full_repeat	5.22402	4.60926	5.18329	2958.82	2837.39	0.670871	0.64334	958.954	-2.92462	-5.53539	-4.10135	-5.06268	14.9015	5.48696	-1.4713	-2.64803	27234.3	28.4	10.0226	4.4335	0.0778475	0.0263691	0.104334	95.0236	91.6098	523.553	0.53693	10.2609	4.99908	0.102722	0.0290818	0.883215	95.6211	89.6566	951.636	0.840671	428.083	0.303741	1409.37	0.000709537	TRUE	No
SUQFOB_full_repeat	8.89319	7.80492	8.88781	2567.93	2230.21	0.846668	0.73532	868.481	-2.90837	-5.21127	-4.08674	-4.8286	13.1442	4.23434	-1.45506	-2.63342	24664.9	28.4	10.0107	4.36156	0.0823106	0.0306159	0.101915	94.8976	90.7371	523.553	0.539822	10.7446	4.96068	0.114711	0.0328131	0.795012	94.8422	90.5875	920.3	0.875568	396.747	0.335745	1181.69	0.000846245	TRUE	No
DB12-ALUKUO_clean_repeat	8.54799	6.78315	8.52991	4962.24	2890.07	1.30664	0.761	582.406	-2.1205	-5.5091	-3.51198	-5.26827	19.3411	10.0243	-0.667181	-2.05866	16540.3	28.4	16.1035	4.99558	0.0730143	0.0236382	0.105158	94.6917	97.4959	523.553	0.452297	67.8947	4.57895	0.280997	0.01	1.35263	94.5073	90.8166	955.087	0.985518	431.534	0.533221	809.297	0.00123564	TRUE	No
KIJPOL01_full_repeat	6.91143	6.17208	6.90933	4802.12	3245.2	1.08857	0.73564	675.773	-2.83159	-5.15869	-3.93776	-4.79315	13.2824	4.88232	-1.37827	-2.48444	19192	28.4	10.0046	3.98656	0.0803453	0.0273851	0.100285	95.144	90.8216	523.553	0.505756	10.0043	4.89532	0.107903	0.0324293	0.593808	95.6188	92.8471	849.518	0.797691	325.965	0.291935	1116.57	0.000895603	TRUE	No
FATQIA_full_repeat	6.01038	4.01999	6.01038	1178.42	2117.82	0.304255	0.5468	1797.18	-2.66867	-5.89004	-3.95141	-5.07796	18.3866	6.42998	-1.62537	-2.9081	19856.2	11.0486	10.0645	4.57157	0.0999526	0.047557	0.117539	94.7755	94.0795	523.553	0.444494	10.4744	4.84631	0.121559	0.0385079	0.939512	94.6281	91.5451	872.832	0.908203	349.279	0.463709	753.23	0.00132762	TRUE	No
DB12-DIHVIB01_clean_repeat	13.1717	6.64308	13.1707	2380.11	2098.63	0.750407	0.66166	881.734	-2.49276	-5.9182	-3.87344	-5.04714	19.5514	6.69914	-1.03944	-2.42012	25041.3	28.4	13.9815	4.99889	0.0700055	0.020746	0.10018	94.9007	98.2691	523.553	0.505199	50.2844	4.97745	0.304609	0.0234144	1.2744	94.9247	89.6902	1059.41	1.06628	535.854	0.561078	955.044	0.00104707	TRUE	No
XEGQOS_full_repeat	11.0617	10.6271	11.0579	1169.41	1209.9	0.402216	0.41614	1034.57	-2.28433	-5.9582	-3.5912	-5.56983	20.9693	11.2934	-1.06157	-2.36844	17279.1	16.7017	10.3659	4.96587	0.07254	0.0203298	0.101496	94.9904	98.1981	523.553	0.469616	29.4829	4.43879	0.142767	0.0298116	1.13939	96.2276	89.6469	863.447	0.838753	339.894	0.369136	920.782	0.00108603	TRUE	No
DB12-ja5131269_si_002_freeONLY_repeat	10.8698	8.81904	10.8624	3543.84	2359.07	1.03878	0.6915	665.651	-2.39264	-5.89223	-3.79189	-4.93128	19.9746	6.50329	-0.93932	-2.33857	18904.5	28.4	10.0269	4.8735	0.0756084	0.0250739	0.10805	94.9653	98.9658	523.553	0.524112	42.7607	4.99577	0.305246	0.0260055	1.34791	94.9676	89.5168	1011.68	1.15714	488.13	0.633032	771.099	0.00129685	TRUE	No
COGYAB_full_repeat	5.51064	5.29361	5.50908	2488.75	2067.42	0.725263	0.60248	830.652	-2.15852	-5.95731	-3.53562	-5.00784	21.6823	8.40298	-0.9879	-2.36501	12303.7	14.8121	10.103	4.72831	0.0803412	0.029044	0.125217	95.2874	97.6442	523.553	0.475513	57.3684	5	0.303158	0.0227978	1.13158	94.692	90.031	1015.9	1.01664	492.343	0.541127	909.847	0.00109909	TRUE	No
COLNUN_full_repeat	5.43246	4.28064	5.43246	2858.9	3108.39	0.584586	0.6356	1087.26	-2.21945	-6.18374	-3.95467	-4.97762	22.627	5.83867	-1.01289	-2.74811	17494.1	16.0901	70.6203	1.42708	0.0701861	0.0109021	0.494117	95.1925	89.9572	523.553	0.330744	47.2182	4.99687	0.429204	0.0327989	1.416	94.9284	89.6262	929.806	1.47687	406.253	1.14613	354.456	0.00282122	TRUE	No
CEQRUP_full_repeat	6.07624	5.09725	5.95095	3802.36	2981.11	0.880111	0.69002	784.005	-2.29187	-5.9085	-3.62469	-5.29638	20.6426	9.54147	-0.946274	-2.2791	17374.5	22.1613	10.026	4.97884	0.0739123	0.0194511	0.102961	94.9709	99.6119	523.553	0.485367	52.1053	4.57895	0.280997	0.01	1.42632	94.6619	89.852	980.997	0.923038	457.443	0.437671	1045.18	0.000956777	TRUE	No
DB12-NODTIL_manual_repeat	14.786	7.99321	14.786	3664.05	2254.92	1.26071	0.77586	615.382	-2.71492	-4.94667	-3.8921	-4.63636	12.7382	4.24797	-1.2616	-2.43878	17476.9	28.4	10.051	4.16227	0.0873362	0.0341176	0.111566	94.8051	92.9085	523.553	0.510278	10.0279	4.97539	0.121051	0.0359381	0.857048	94.7907	91.7759	915.721	0.909986	392.168	0.399708	981.137	0.00101922	TRUE	No
OBIQEZ_full_repeat	8.83916	8.16852	8.83317	2295.84	1821.35	0.789868	0.62662	793.32	-2.46003	-6.08917	-3.84566	-5.272	20.714	8.14115	-1.00672	-2.39234	22530.3	28.4	10.1662	4.99648	0.071943	0.0227505	0.102072	95.0671	98.4565	523.553	0.518771	47.584	4.98563	0.308258	0.0247531	1.26931	94.7157	89.5827	1037.15	1.08184	513.596	0.563074	912.128	0.00109634	TRUE	No
UCOYUG01_full_repeat	6.37104	6.00185	6.37104	4272.98	3260.75	1.00416	0.76628	763.114	-2.42209	-5.62143	-3.96559	-4.93254	18.2608	5.519	-0.968776	-2.51228	21672.5	28.4	74.7662	1.47309	0.070323	0.0115287	0.471938	94.9427	89.8798	523.553	0.327124	40.3171	4.99863	0.342148	0.0306065	1.39953	94.6492	89.9213	982.895	1.36413	459.341	1.037	442.952	0.00225758	TRUE	No
SUHHEL_full_repeat	16.6632	14.9038	16.6245	2377.32	1664.3	1.00678	0.70482	700.069	-2.57454	-5.70895	-3.82283	-4.79129	17.8903	5.52767	-1.2058	-2.4541	16363.5	23.3742	10.0082	4.11769	0.0783964	0.0271552	0.104902	95.1613	96.9758	523.553	0.486282	11.3969	4.69858	0.111135	0.0317101	1.08817	96.2543	90.3985	892.323	0.879168	368.769	0.392886	938.617	0.0010654	TRUE	No
FIMJIW_full_repeat	7.31332	5.94546	7.30293	2642.87	2930.77	0.652824	0.72394	1108.93	-2.71307	-5.94033	-4.01991	-5.30468	18.4202	7.3331	-1.25975	-2.56659	31493.7	28.4	10.7491	4.99606	0.0705492	0.0214613	0.101318	94.5647	94.9552	523.553	0.538429	44.6661	4.94842	0.282705	0.0167485	1.28621	94.7345	89.8308	1176.95	0.959898	653.394	0.421469	1550.28	0.000645046	TRUE	No
QAFNAO_full_repeat	6.03201	5.24863	6.03094	4167.71	2807.68	0.958475	0.6457	673.664	-2.33883	-5.92139	-3.7092	-5.55517	20.4482	10.5362	-0.885512	-2.25588	19132.1	28.4	10.3621	4.98408	0.075261	0.0246877	0.105279	94.7117	98.199	523.553	0.496355	46.9665	4.99574	0.309976	0.0148838	1.49137	94.6812	89.7753	1023.98	1.02892	500.43	0.532566	939.659	0.00106422	TRUE	No
MUNDEG_full_repeat	13.4488	12.6514	13.4488	2497.41	2172.33	0.804316	0.69962	869.828	-2.63921	-5.68934	-3.96943	-4.93004	17.4092	5.48288	-1.18589	-2.51611	24703.1	28.4	10.0771	4.99308	0.0733198	0.0230167	0.10235	95.0794	97.2088	523.554	0.550727	46.6107	4.97867	0.314088	0.0155006	1.21326	94.5188	89.5006	1101.31	1.03757	577.76	0.48684	1186.76	0.000842633	TRUE	No
XEBHOC_full_repeat	12.0825	9.91371	12.0751	4673.95	2173.56	1.6901	0.78596	465.032	-2.47632	-4.877	-3.75216	-4.50547	13.7023	4.29966	-1.02301	-2.29884	13206.9	28.4	10.7793	4.47421	0.102004	0.0487068	0.104548	94.9031	94.2	523.554	0.45803	10.3217	4.74457	0.125893	0.0387782	1.08271	94.5055	91.5204	927.962	0.956709	404.408	0.498679	810.959	0.00123311	TRUE	No
AKAXOA_full_repeat	10.1853	9.78816	10.1515	896.727	1184.3	0.317728	0.41962	1320.68	-2.28862	-5.86064	-3.85256	-4.93383	20.388	6.17154	-1.21749	-2.78143	15557.1	11.7796	73.8085	1.42105	0.07	0.011094	0.474216	95.1851	89.5778	523.554	0.323798	37.7582	4.99697	0.345929	0.0302021	1.45827	95.0229	89.6369	958.825	1.38437	435.271	1.06057	410.411	0.00243658	TRUE	No
SIPYEW_full_repeat	9.09287	7.82742	9.00537	3031.75	2184.72	1.02191	0.7364	720.606	-2.74781	-5.02495	-3.98472	-4.72613	12.9972	4.23172	-1.29449	-2.5314	20465.2	28.4	10.0219	4.37462	0.0867736	0.0357442	0.100536	94.7273	93.3069	523.554	0.525422	10.6878	4.91756	0.123954	0.0317209	1.08191	94.6851	89.8732	928.522	0.958647	404.968	0.433225	934.775	0.00106978	TRUE	No
KERHAT01_full_repeat	12.7805	9.56682	12.7785	4484.89	1954.58	1.83798	0.80102	435.81	-2.43891	-5.06757	-3.71902	-4.49344	15.0036	4.42018	-0.985594	-2.2657	12377	28.4	10.039	4.39816	0.095979	0.0422151	0.114405	94.7758	95.754	523.554	0.464699	12.0964	4.84813	0.130645	0.0453865	0.930361	95.4882	90.6443	937.997	0.933865	414.443	0.469166	883.362	0.00113204	TRUE	No
EBOXAU_full_repeat	7.85494	7.37577	7.75577	4198.88	2677.92	1.12075	0.71478	637.768	-2.3419	-5.30619	-3.84174	-4.77651	16.9192	5.3354	-0.888586	-2.38842	18112.6	28.4	75.5442	1.45119	0.0700311	0.0116963	0.482078	94.8247	89.6101	523.554	0.324965	40.9705	4.99617	0.324117	0.0276446	1.46879	95.3616	89.7656	995.915	1.32368	472.361	0.998715	472.968	0.00211431	TRUE	No
MALROJ_full_repeat	16.8459	16.7664	16.8459	1975.31	1367.73	1.03866	0.71918	692.408	-2.13325	-6.00303	-3.56506	-5.08929	22.0876	8.69983	-0.813576	-2.24539	14455.5	20.8771	10.3783	4.98519	0.07585	0.0251083	0.10367	95.0796	98.4269	523.554	0.498984	48.0274	4.98367	0.301845	0.021346	1.46791	94.7766	89.8113	986.023	1.06857	462.469	0.56959	811.933	0.00123163	TRUE	No
AMIHOV01_full_repeat	5.65591	4.6744	5.62111	2996.38	2850.85	0.674058	0.64132	951.424	-2.90678	-5.57404	-4.09438	-5.09293	15.2239	5.69938	-1.45346	-2.64107	27020.4	28.4	10.0064	4.54752	0.076997	0.0254099	0.100877	95.3316	92.382	523.554	0.537515	11.2232	4.92045	0.108987	0.0371492	0.758778	95.546	89.5851	932.868	0.832256	409.314	0.294741	1388.72	0.000720086	TRUE	No
DB12-REWNEO_clean_repeat	19.3732	6.76945	10.1738	3792.09	2193.12	1.29927	0.75142	578.335	-2.22972	-5.26052	-3.7742	-4.70739	17.2988	5.32638	-0.776406	-2.32088	16424.7	28.4	76.5953	1.42178	0.0719531	0.0114623	0.519451	94.5103	89.653	523.554	0.328654	48.6473	4.99458	0.363429	0.0273335	1.47693	95.3022	89.5545	989.688	1.34847	466.133	1.01982	457.074	0.00218783	TRUE	No
TUYXET_full_repeat	5.92778	5.70951	5.92778	4210.44	2697.41	1.05069	0.67312	640.638	-2.46443	-5.66583	-3.7804	-5.30594	18.2726	8.70732	-1.01111	-2.32708	18194.1	28.4	10.0337	4.91305	0.0807289	0.0251761	0.103503	94.9393	99.0967	523.554	0.50453	52.1053	5	0.303158	0.0227978	1.0579	94.564	89.9103	1062.65	1.04598	539.101	0.541453	995.655	0.00100436	TRUE	No
ZANTAL_full_repeat	7.36195	6.83795	7.3603	2709.34	2254.39	0.845637	0.70364	832.071	-2.43742	-6.29729	-3.82836	-5.53392	22.031	9.73481	-0.984098	-2.37504	23630.8	28.4	11.2148	4.9997	0.070371	0.0213266	0.101136	94.5565	98.4202	523.554	0.489491	47.3242	4.9857	0.305282	0.0188865	1.40853	94.9011	89.5195	1042.92	1.01535	519.366	0.525856	987.658	0.0010125	TRUE	No
EWIFOG_full_repeat	6.14935	5.49412	6.14935	4306.51	3845.87	0.858532	0.7667	893.035	-2.62864	-5.86208	-3.90291	-5.3617	18.4555	8.3263	-1.17532	-2.44959	25362.2	28.4	10.0588	4.96673	0.0710298	0.0198616	0.100573	95.944	97.0534	523.554	0.520322	43.7497	4.97608	0.274537	0.0172759	1.20735	94.6305	90.4148	1101.66	0.960238	578.109	0.439915	1314.14	0.000760956	TRUE	No
AMIHOV_full_repeat	5.802	4.9163	5.78595	3172.47	2813.23	0.736091	0.65274	886.758	-2.94082	-5.5535	-4.08226	-5.06867	14.9124	5.6301	-1.4875	-2.62894	25183.9	28.4	10.0063	4.23521	0.0800594	0.0279426	0.101537	95.0098	90.7084	523.554	0.517577	10.6669	4.99045	0.114493	0.0309241	0.781126	94.7524	89.7992	925.292	0.844817	401.738	0.32724	1227.65	0.000814562	TRUE	No
YEPRUK_full_repeat	5.22726	4.84568	5.22726	4546.7	3280.44	0.949411	0.685	721.487	-2.34261	-5.90794	-3.73672	-5.19037	20.3498	8.29696	-0.921758	-2.31588	19014.1	26.3541	10.1413	4.97689	0.0745791	0.0233218	0.101634	94.9642	99.1455	523.555	0.515448	46.9151	4.9923	0.306453	0.0243373	1.36127	94.8615	89.5746	1014.24	1.10157	490.686	0.586124	837.172	0.0011945	TRUE	No
PEVQEO_full_repeat	14.8486	7.95594	14.8486	3622.34	2212.7	1.26607	0.77338	610.817	-2.65763	-4.95662	-3.88314	-4.625	13.1219	4.23428	-1.20431	-2.42983	17347.2	28.4	10.1006	4.68171	0.0876889	0.0298724	0.112766	95.0311	96.2964	523.555	0.5261	12.4066	4.88664	0.129057	0.035401	0.905977	94.5761	91.597	916.386	0.940043	392.832	0.413944	948.998	0.00105374	TRUE	No
JAVGAP_full_repeat	4.6609	2.56747	4.61714	0	0	0	0	1400.24	-2.15459	-6.58748	-3.32967	-5.31602	25.3016	11.3375	-1.43707	-2.61215	7306.62	5.21813	10.044	4.88852	0.0872817	0.0315392	0.111423	94.9944	93.0671	523.555	0.375599	11.5043	4.79587	0.103999	0.0311779	1.01053	94.9184	89.9008	920.309	0.694175	396.754	0.318577	1245.39	0.000802958	TRUE	No
LERQAC_full_repeat	5.72584	5.51759	5.72129	3707.41	2745.44	0.841833	0.6234	740.516	-2.81423	-5.56581	-3.97733	-5.01167	15.7051	5.90372	-1.36092	-2.52401	21030.7	28.4	10.032	4.05457	0.0795796	0.0276629	0.100963	94.8638	93.518	523.556	0.496804	10.0467	4.9845	0.113865	0.0331767	0.702715	94.7147	93.6658	864.953	0.83885	341.397	0.342045	998.106	0.0010019	TRUE	No
OQIMEI_full_repeat	5.68082	4.94984	5.64837	4298.65	2913.37	0.972349	0.659	677.731	-2.64729	-5.50319	-3.88774	-5.0238	16.3006	6.48431	-1.19398	-2.43442	19247.6	28.4	10.035	4.34975	0.084369	0.0335577	0.114085	95.3358	95.198	523.556	0.497861	16.129	4.67755	0.133603	0.0295004	0.959103	94.7535	90.6916	889.775	0.907012	366.219	0.409151	895.07	0.00111723	TRUE	No
GERSIJ_full_repeat	7.26374	5.33751	7.26374	4031.45	3363.01	0.929233	0.77516	834.194	-2.40774	-5.36242	-3.99041	-4.90201	16.8644	5.20315	-0.95442	-2.53709	23691.1	28.4	68.1473	1.49791	0.07	0.0121602	0.540664	95.1312	89.8425	523.556	0.357065	46.6242	4.99244	0.362691	0.0286352	1.49442	95.4276	89.52	1012.18	1.3851	488.626	1.02803	475.303	0.00210392	TRUE	No
DB12-QUSBIP_clean_repeat	10.6691	7.4091	8.27581	4269.49	2412.36	1.29135	0.72964	564.998	-2.21955	-5.24152	-3.7764	-4.70212	17.2484	5.28373	-0.766236	-2.32308	16046	28.4	77.8555	1.42165	0.0709766	0.0113604	0.505268	94.7014	89.725	523.556	0.32299	46.199	4.99244	0.369227	0.0294387	1.47603	94.8581	89.5879	983.02	1.38426	459.464	1.06127	432.937	0.0023098	TRUE	No
ZAJVIT_full_repeat	7.97349	6.21028	7.97349	3414.2	2367.97	0.904026	0.627	693.558	-2.3072	-5.53714	-3.88241	-4.92439	18.4355	5.94731	-0.853886	-2.4291	19697.1	28.4	74.1144	1.43278	0.0702253	0.011553	0.516095	94.8283	89.6369	523.556	0.329852	46.8916	4.99472	0.370951	0.0303464	1.44744	94.9608	89.6286	978.18	1.37853	454.624	1.04868	433.522	0.00230669	TRUE	No
AFUWAC_full_repeat	8.67398	5.87317	8.67338	4914.48	2739.66	1.37468	0.76634	557.466	-2.83163	-5.05242	-3.87589	-4.66167	12.6756	4.48501	-1.37832	-2.42257	15832	28.4	10.4669	4.58126	0.0911245	0.0234799	0.107092	94.9328	92.9495	523.556	0.489988	10.002	4.16407	0.10125	0.0321565	0.538723	94.8649	89.559	824.363	0.712224	300.807	0.222236	1353.55	0.000738798	TRUE	No
RALRON_full_repeat	5.53473	4.50894	5.53473	6039.02	4246.35	1.1226	0.78936	703.147	-2.47514	-5.64717	-3.94916	-4.94056	18.105	5.65862	-1.02183	-2.49584	19969.4	28.4	72.717	1.48073	0.0709803	0.0117694	0.435167	94.6584	89.5207	523.556	0.321172	36.6354	4.99085	0.32754	0.0250135	1.4748	95.0266	89.6021	1010.04	1.29809	486.481	0.976919	497.975	0.00200813	TRUE	No
QIFLUM_full_repeat	11.3034	10.0256	11.3034	2632.29	1739.33	1.18429	0.78254	660.758	-2.81657	-5.62528	-3.91275	-4.97512	16.0312	6.06369	-1.36325	-2.45943	18765.5	28.4	10.0109	3.9169	0.082189	0.0287148	0.10753	94.9763	91.4778	523.556	0.475454	10.1617	4.93765	0.113776	0.0321785	0.640287	95.0848	92.7887	859.105	0.795713	335.549	0.320259	1047.74	0.000954433	TRUE	No
KEQWIM_full_repeat	5.99775	5.70592	5.99666	3430.34	2791.18	0.795797	0.64752	813.663	-2.66745	-5.42405	-3.99418	-4.8943	15.7338	5.13759	-1.21413	-2.54086	23108	28.4	10.0023	4.99712	0.0818303	0.0296026	0.106684	94.5966	96.894	523.556	0.546575	43.6408	4.97648	0.292932	0.0178123	1.11006	94.6983	90.1772	1084.68	1.06647	561.125	0.519892	1079.31	0.000926518	TRUE	No
FICKEL_full_repeat	8.58587	7.77374	8.58587	3680.29	2226.25	1.28835	0.77934	604.911	-2.41439	-5.95664	-3.64961	-5.35443	20.2181	9.73064	-0.961068	-2.19629	17179.5	28.4	10.011	4.92142	0.0709804	0.0196297	0.100284	97.8427	97.3284	523.556	0.482125	15.9689	4.91193	0.125585	0.0383488	1.04193	94.8799	90.015	874.495	0.838171	350.939	0.356046	985.656	0.00101455	TRUE	No
NACNEO_full_repeat	4.37524	2.80272	4.36688	0	0	0	0	1115.73	-2.37879	-6.59738	-3.45581	-5.20082	24.0785	9.96	-1.50038	-2.5774	8432.79	7.55806	10.3292	4.5674	0.0884943	0.0247738	0.105228	94.9363	95.2626	523.556	0.380433	10.033	4.92258	0.109422	0.0294944	0.853058	94.6316	90.2553	931.659	0.701027	408.103	0.320594	1272.96	0.000785571	TRUE	No
SAJDOX_full_repeat	12.2236	10.7915	12.2025	3250.02	1545.66	1.61018	0.76578	475.584	-2.36243	-5.96239	-3.53314	-5.40521	20.5474	10.6852	-0.910157	-2.08086	13474.1	28.3318	10.0317	4.90171	0.0741126	0.0199545	0.109379	97.5327	96.7033	523.556	0.450213	10.642	4.7423	0.107941	0.0399901	1.05825	94.6577	89.8337	871.214	0.763584	347.658	0.313371	1109.41	0.000901377	TRUE	No
XEDYIS_full_repeat	18.7735	16.7827	18.7735	4548.53	1638.86	2.31653	0.83466	360.302	-2.5252	-5.32672	-3.43405	-5.28803	15.9902	10.582	-1.07188	-1.98073	10232.6	28.4	10.0042	4.58677	0.07798	0.0166829	0.104132	94.8527	91.1524	523.557	0.418337	10.2847	4.75743	0.088753	0.0211088	0.727247	94.7383	89.5329	943.429	0.648367	419.873	0.23003	1825.3	0.000547856	TRUE	No
DINMEU_full_repeat	4.28916	3.57398	4.27468	2227.87	1908.07	0.627375	0.53732	856.446	-2.50179	-6.28421	-3.7133	-5.18731	21.5889	8.41318	-1.233	-2.44451	15903.6	18.5692	10.0038	4.78562	0.0739062	0.0199438	0.100244	98.0143	97.7188	523.557	0.46984	10.174	4.91803	0.120086	0.0377129	1.09708	94.7654	90.5698	869.61	0.847025	346.053	0.377185	917.463	0.00108996	TRUE	No
OQOPIW_full_repeat	7.72119	7.32748	7.72119	2133.57	2364.81	0.66443	0.73644	1108.37	-3.03635	-5.76507	-4.10635	-5.30521	15.5747	6.84269	-1.58304	-2.65303	31477.8	28.4	10.0073	4.94608	0.0740405	0.0137223	0.104619	96.3487	91.2225	523.557	0.503601	10.0034	4.24128	0.0828197	0.0233025	0.661784	95.0961	90.0964	853.827	0.693621	330.271	0.19002	1738.08	0.000575346	TRUE	No
IBIDAA_full_repeat	10.1827	10.0575	10.1795	866.663	1049.3	0.305715	0.37014	1210.69	-2.11675	-5.99972	-3.80921	-4.96525	22.1628	6.59831	-1.10133	-2.79379	12544.6	10.3615	70.2062	1.42847	0.0731483	0.0113775	0.48681	94.7786	89.5626	523.557	0.334332	42.5212	4.99957	0.392675	0.0310242	1.47986	95.337	89.5753	940.868	1.45361	417.311	1.11927	372.84	0.00268211	TRUE	No
HAFCOJ_full_repeat	4.80406	4.68123	4.78398	2632	2618.5	0.603456	0.60036	994.862	-2.62473	-5.92522	-3.95942	-5.15381	18.8382	6.81719	-1.25158	-2.58626	23491.9	23.6132	10.2714	4.84033	0.0763145	0.026256	0.104365	94.8779	97.4297	523.558	0.524084	42.324	4.98106	0.312801	0.0158863	1.27033	94.5064	89.7241	1080.8	1.04612	557.239	0.522036	1067.43	0.000936826	TRUE	No
ROBQIL_full_repeat	11.9472	10.6585	11.9347	3714.85	1640.53	1.80099	0.79534	441.589	-2.178	-6.07747	-3.40688	-5.46284	22.257	11.7348	-0.72468	-1.95356	12541.1	28.4	10.3364	4.99968	0.0708553	0.019827	0.100197	96.0947	95.7762	523.558	0.435289	19.6126	4.74632	0.0950021	0.0289965	1.04312	97.4746	90.8848	884.095	0.695866	360.537	0.260577	1383.61	0.000722746	TRUE	No
JULJUX_full_repeat	5.97245	5.30013	5.97176	3084.71	2786.81	0.749414	0.67704	903.379	-2.6895	-5.76053	-3.94092	-5.25905	17.5285	7.52345	-1.23618	-2.4876	25656	28.4	10.0091	4.98803	0.0723657	0.0184838	0.101693	95.6678	97.3839	523.558	0.523085	14.8924	4.73305	0.114368	0.0317537	1.067	95.039	89.9995	904.127	0.848114	380.569	0.325029	1170.88	0.000854061	TRUE	No
FEFGED_full_repeat	5.96569	5.49669	5.93969	2721.32	2807.16	0.658934	0.67972	1031.54	-2.24781	-5.94941	-3.62672	-5.41261	21.1276	10.1933	-0.998485	-2.37739	18315.2	17.7552	10.8986	4.99672	0.0716527	0.0218301	0.102709	94.9829	98.0864	523.558	0.486073	52.1053	4.78947	0.292078	0.01	1.5	94.6777	89.795	987.393	0.986869	463.835	0.500796	926.195	0.00107969	TRUE	No
FUYCUZ_full_repeat	13.674	7.72631	13.3753	3571.63	2237.39	1.19598	0.7492	626.398	-2.63706	-5.10683	-3.88825	-4.67706	14.0967	4.50228	-1.18374	-2.43493	17789.7	28.4	10.0112	4.34836	0.0897395	0.0382271	0.115147	94.8446	94.4638	523.559	0.505048	16.289	4.81553	0.143804	0.0312939	0.960178	94.6285	90.3653	918.487	0.966018	394.928	0.46097	856.734	0.00116722	TRUE	No
USUNUU_full_repeat	14.8701	14.0586	14.8701	2308.24	2045.97	0.727525	0.64486	886.375	-2.16434	-5.82658	-3.42797	-5.56365	20.9029	12.1898	-0.950084	-2.21371	14517.1	16.378	11.9485	4.99997	0.0701003	0.0201802	0.100115	94.9333	95.7575	523.559	0.435459	33.266	4.69426	0.129913	0.0326605	0.959843	95.5031	90.2313	909.506	0.770375	385.948	0.334916	1152.37	0.000867776	TRUE	No
MUHNOT_full_repeat	5.16193	4.50235	4.8268	2532.66	2899.2	0.558668	0.63952	1144.71	-2.98913	-5.64321	-4.16764	-5.12603	15.1487	5.47017	-1.53581	-2.71432	32509.9	28.4	10.0043	4.83096	0.0764221	0.0230133	0.102428	94.9847	90.6779	523.559	0.553948	11.0172	4.78394	0.0988704	0.0233617	1.02599	94.818	89.8068	1010.22	0.795517	486.665	0.241568	2014.6	0.000496375	TRUE	No
LAFTAO_full_repeat	14.7798	14.3348	14.7759	2961.75	1354.47	1.82086	0.83272	457.296	-2.28058	-6.06526	-3.55567	-4.94045	21.6018	7.90386	-0.968717	-2.2438	9377.01	20.5053	10.0238	4.23724	0.0983917	0.0457109	0.110434	94.7681	94.2106	523.559	0.370328	10.1467	4.97603	0.111429	0.0339947	0.883404	94.6468	94.4887	909.372	0.815724	385.813	0.445396	866.225	0.00115444	TRUE	No
ABIKAZ_full_repeat	8.20135	5.48068	8.20135	3158.71	2382.49	0.81423	0.61414	754.267	-2.41519	-5.89411	-3.95894	-4.97697	19.8566	5.81065	-0.961876	-2.50562	21421.2	28.4	72.3585	1.44297	0.0701287	0.0115942	0.489215	94.8278	89.6009	523.559	0.330107	39.661	4.98563	0.341227	0.0296317	1.46446	94.9981	89.6119	978.17	1.34407	454.611	1.01396	448.353	0.00223039	TRUE	No
YOSFAO_full_repeat	5.84575	3.98318	5.84575	2142.26	2574.65	0.507573	0.61002	1201.83	-2.9347	-6.27228	-3.97501	-5.81048	19.0499	10.4763	-1.51382	-2.55414	31675.2	26.3558	10.1582	4.99629	0.0718375	0.0139568	0.100519	96.767	90.3159	523.56	0.449052	10.0309	4.71281	0.0871398	0.0220012	0.859783	94.5986	90.2846	927.798	0.659312	404.238	0.210261	1922.56	0.000520141	TRUE	No
OVAVOY_full_repeat	5.18902	4.8974	5.18178	2804.74	2229.7	0.749861	0.59612	794.963	-2.58769	-5.84036	-3.93749	-5.06139	18.5652	6.41486	-1.13437	-2.48417	22576.9	28.4	10.385	4.98272	0.0770114	0.0253726	0.104202	94.8257	98.1889	523.56	0.527651	44.5703	4.99115	0.304552	0.0190992	1.2206	94.9557	89.5354	1074.51	1.07571	550.946	0.54806	1005.27	0.000994762	TRUE	No
DB12-BEXREC_clean_repeat	8.13134	5.54983	8.13134	3925.27	2611.68	0.998509	0.66436	665.341	-2.83116	-5.22189	-3.97614	-4.78634	13.6455	4.6244	-1.37784	-2.52282	18895.7	28.4	11.2815	4.50219	0.0954081	0.0342214	0.100524	94.6851	93.7408	523.561	0.487331	10.0325	4.99621	0.116088	0.0352882	0.670676	95.5158	91.5548	894.306	0.848954	370.745	0.361623	1025.23	0.000975394	TRUE	No
DB12-jacs.5b12516_ja5b12516_si_003_freeONLY_repeat	8.53606	6.74383	8.51304	1304.42	1823.53	0.346162	0.48392	1397.95	-2.37386	-5.77194	-3.89891	-4.96142	19.3952	6.06447	-1.24463	-2.76969	18824.2	13.4656	70.3415	1.42503	0.0701883	0.0113105	0.499035	94.8267	89.6004	523.561	0.33242	36.2119	4.97093	0.32539	0.0298951	1.49428	94.9543	89.5291	967.599	1.34636	444.038	1.01394	437.934	0.00228345	TRUE	No
KIZSAQ_full_repeat	6.07193	5.59326	6.04822	2148.5	2126.08	0.602141	0.59586	989.577	-2.9242	-5.82201	-4.14567	-5.11212	16.5398	5.51621	-1.47088	-2.69235	28104	28.4	10.015	4.77811	0.0808358	0.0281333	0.105958	94.8446	93.0519	523.561	0.53259	10.054	4.99049	0.103447	0.030147	0.751453	94.5621	93.6131	894.311	0.83229	370.75	0.299699	1237.07	0.00080836	TRUE	No
EBOWUN_full_repeat	6.94656	5.60672	6.91851	3996.79	2746.94	0.991959	0.68176	687.284	-2.41107	-5.44922	-3.89604	-4.85375	17.3408	5.46635	-0.957752	-2.44272	19518.9	28.4	74.7577	1.46937	0.0701351	0.0118557	0.461723	94.8108	89.5173	523.562	0.32372	39.8115	4.99938	0.333203	0.0268674	1.46011	94.9934	89.6425	1006.46	1.31606	482.897	0.992343	486.623	0.00205498	TRUE	No
VOBJON_full_repeat	6.57924	6.1112	6.57924	4001.77	3781.9	0.876729	0.82856	945.067	-3.04555	-5.61969	-4.10313	-5.22206	14.6924	6.38648	-1.59223	-2.64981	26839.9	28.4	10.0024	4.2212	0.0780731	0.0203296	0.101274	94.5595	89.9513	523.562	0.499944	10.0196	4.20406	0.0898197	0.0238579	0.56354	94.5574	90.8654	810.371	0.699446	286.81	0.199502	1437.63	0.000695591	TRUE	No
DUBKIW_full_repeat	7.92051	7.4465	7.91512	3041.39	2105.8	0.94113	0.65162	692.378	-2.34269	-5.7658	-3.73993	-5.08428	19.5381	7.67315	-0.88937	-2.28661	19663.5	28.4	13.7327	4.97521	0.0764171	0.0262526	0.119394	95.0503	98.2945	523.562	0.490008	41.5789	5	0.303158	0.0227978	1.5	94.7184	90.3998	999.318	1.12679	475.757	0.636785	747.123	0.00133847	TRUE	No
DUVQUJ_full_repeat	17.3258	7.54119	17.3258	3981.68	2020.2	1.52373	0.7731	507.37	-2.2303	-5.52762	-3.50861	-5.49387	18.8201	11.3312	-0.776983	-2.05529	14409.3	28.4	10.0111	4.97327	0.0759018	0.0235762	0.104409	95.2894	97.0548	523.562	0.48459	20.168	4.95494	0.137816	0.0333041	1.26602	95.1789	89.8411	921.659	0.889206	398.097	0.404616	983.89	0.00101637	TRUE	No
WAZCAB_full_repeat	6.12127	4.93023	6.12127	2568.58	2883.53	0.605406	0.67964	1122.61	-2.26289	-5.88658	-3.63588	-5.21801	20.6829	9.03032	-1.09696	-2.46996	16449.7	14.653	10.539	4.95289	0.0747359	0.0242936	0.105706	95.7353	98.2412	523.562	0.498568	48.2784	4.9882	0.314166	0.0152194	1.47191	94.6116	89.7361	1017.34	1.03315	493.776	0.53458	923.67	0.00108264	TRUE	No
LICQAR_full_repeat	7.23164	5.64342	7.22748	5708.57	3351.01	1.30259	0.76464	587.014	-2.25993	-5.23968	-3.79445	-4.69957	17.0075	5.16613	-0.806609	-2.34113	16671.2	28.4	76.7558	1.4309	0.0703177	0.0114824	0.500342	94.7853	89.7237	523.563	0.324594	46.0077	4.97336	0.352744	0.0276482	1.44812	95.1025	89.9888	985.198	1.34484	461.636	1.02025	452.474	0.00221007	TRUE	No
DB12-CAVPUM_manual_repeat	20.4281	7.78018	20.4281	4777.35	1946.56	1.92654	0.78498	407.441	-2.42475	-5.03749	-3.69807	-4.46496	14.9127	4.3772	-0.971427	-2.24475	11571.3	28.4	10.0359	4.32871	0.0958565	0.0430367	0.106802	94.8779	95.0938	523.563	0.454412	11.7624	4.81046	0.134144	0.0406794	1.06605	94.9841	90.027	949.676	0.96703	426.113	0.512618	831.249	0.00120301	TRUE	No
VAWCUR_full_repeat	7.26892	5.71633	7.26098	4186.89	3176.34	1.02565	0.7781	758.632	-2.87421	-5.40389	-4.03392	-4.84877	14.4386	4.65091	-1.42089	-2.5806	21545.2	28.4	10.0449	4.20175	0.0853359	0.0319378	0.102534	94.7511	91.7953	523.563	0.504889	11.4834	4.93134	0.113817	0.0295589	0.728358	95.283	91.257	897.963	0.847667	374.4	0.342778	1092.25	0.000915539	TRUE	No
HEFCAX_full_repeat	6.08635	5.66586	6.08635	4222.86	2668.43	1.08492	0.68556	631.891	-2.51172	-5.38796	-3.79983	-5.10576	16.4167	7.45388	-1.0584	-2.34651	17945.7	28.4	10.4481	4.42828	0.0864821	0.0361485	0.118129	94.9586	96.1117	523.564	0.49413	44.6326	4.92091	0.270367	0.022757	1.08977	95.1184	89.5194	1064.16	1.04865	540.594	0.554524	974.88	0.00102577	TRUE	No
FOMTEH_full_repeat	5.83855	5.02825	5.83855	3298.36	2803.27	0.71611	0.60862	849.885	-2.72291	-5.61591	-4.0418	-5.00792	16.5124	5.51432	-1.26959	-2.58849	24136.7	28.4	11.3503	4.91598	0.0945675	0.044815	0.101821	94.8441	93.5567	523.564	0.495784	39.635	4.99611	0.277298	0.020444	1.08309	94.7092	89.646	1092.87	1.071	569.307	0.575217	989.726	0.00101038	TRUE	No
JINWAH_full_repeat	5.67546	4.81204	5.67546	4511.04	3267.39	0.985047	0.71348	724.315	-2.86401	-5.39039	-3.99355	-4.88227	14.4198	5.0726	-1.41069	-2.54023	20570.5	28.4	10.1032	4.24153	0.0818001	0.0244513	0.103458	94.7413	93.7513	523.564	0.502236	10.1703	4.86525	0.120491	0.0362428	0.705928	94.5859	90.7422	886.803	0.839427	363.239	0.337191	1077.25	0.00092829	TRUE	No
KOTNOZ_full_repeat	5.18605	4.70857	5.18605	3241.11	2888.84	0.727984	0.64886	891.303	-2.65799	-5.7893	-3.95148	-5.31133	17.8725	7.76162	-1.23067	-2.52416	23842.3	26.7499	10.0436	4.88452	0.0767769	0.0256518	0.103856	95.333	96.9429	523.564	0.52437	40.2604	4.94831	0.259056	0.0199192	1.14175	95.2223	90.1974	1077.68	1.00738	554.12	0.483007	1147.23	0.000871666	TRUE	No
VETCIH_full_repeat	5.4736	4.63818	5.46142	3330.1	2493.24	0.8109	0.60712	748.688	-2.58292	-5.75038	-3.91046	-5.11266	18.0789	6.86179	-1.1296	-2.45714	21262.7	28.4	10.016	4.78142	0.0786628	0.0277692	0.104443	95.0748	97.6389	523.564	0.521146	52.1053	5	0.303158	0.0227978	0.98421	94.6923	89.5163	1080.33	1.05045	556.761	0.529299	1051.88	0.000950677	TRUE	No
MIRBIA_full_repeat	5.35027	4.03744	5.34872	2099.91	2068.38	0.565878	0.55738	984.965	-2.9399	-5.89298	-4.01697	-5.10104	16.8552	6.18753	-1.59708	-2.67415	21689.1	22.0202	10.0075	4.10998	0.0822496	0.0253558	0.104884	94.827	91.3059	523.565	0.476011	11.3338	4.42302	0.103113	0.0273106	0.608274	94.9773	90.3922	843.895	0.728147	320.33	0.252135	1270.47	0.00078711	TRUE	No
DOTHIE_full_repeat	5.482	4.32117	5.47612	4022.8	2942.3	0.884461	0.6469	731.395	-2.60022	-5.54097	-3.89029	-5.00174	16.7849	6.34382	-1.1469	-2.43697	20771.6	28.4	10.0144	4.45895	0.0777652	0.0263256	0.111749	94.5315	97.4236	523.565	0.521359	38.153	4.93738	0.25679	0.0224012	1.14692	95.0258	89.9297	1055.15	1.05398	531.59	0.532617	998.072	0.00100193	TRUE	No
ZANQAI_full_repeat	6.27817	5.4897	6.24552	2737.85	3015.4	0.664622	0.732	1101.37	-2.74741	-5.85866	-4.03819	-5.1879	17.7581	6.56217	-1.29409	-2.58487	31279	28.4	10.152	4.98717	0.0706314	0.0212551	0.100469	94.8464	94.5674	523.566	0.550933	42.192	4.99338	0.240497	0.0258328	1.07365	95.0293	89.5025	1188.42	0.967059	664.851	0.416126	1597.72	0.000625894	TRUE	No
UKILUX_full_repeat	5.77564	5.2419	5.76963	3289.14	2929.28	0.744336	0.6629	890.581	-2.53393	-6.03162	-3.89351	-5.31616	19.9637	8.12004	-1.08061	-2.44019	25292.5	28.4	10.0166	4.99941	0.0703825	0.0211811	0.101379	94.9095	97.9096	523.566	0.525297	41.9472	4.9913	0.310108	0.0153713	1.49163	94.7728	89.8235	1061.87	1.03714	538.307	0.511839	1051.71	0.000950831	TRUE	No
VUJXUW_full_repeat	6.17778	4.82305	6.17739	4614.44	3176.04	0.999703	0.68808	688.272	-2.34967	-5.84527	-3.76937	-5.11488	19.9518	7.67977	-0.89635	-2.31605	19546.9	28.4	10.0155	4.9985	0.0750771	0.0251155	0.100935	94.823	98.8363	523.568	0.530001	41.8913	4.99891	0.309442	0.0245417	1.49066	94.975	89.5344	1002.43	1.15951	478.866	0.629507	760.7	0.00131458	TRUE	No
DB12-PEWLUA_freeONLY_repeat	17.7712	5.05152	17.7712	3801.72	2351.35	1.15276	0.71298	618.493	-2.28516	-5.31741	-3.81992	-4.75185	17.3072	5.31918	-0.831844	-2.3666	17565.2	28.4	75.8883	1.42342	0.0701327	0.0113513	0.509187	94.8228	89.6992	523.569	0.326527	46.157	4.99503	0.369374	0.0277132	1.46154	94.7953	89.777	991.037	1.35538	467.468	1.02886	454.357	0.00220091	TRUE	No
BEZDOB_full_repeat	6.54297	4.86608	6.53879	2508.96	2837.2	0.550128	0.6221	1130.82	-2.46517	-6.26484	-3.83063	-5.55356	21.6873	9.83399	-1.17213	-2.53759	22204.1	19.6353	10.061	4.99444	0.0724413	0.0230741	0.103523	95.1867	98.1942	523.57	0.498378	43.5921	4.94793	0.302989	0.0174896	1.42498	94.8262	89.5959	1037.3	1.0148	513.727	0.516424	994.778	0.00100525	TRUE	No
IWENIH_full_repeat	8.9271	8.74988	8.9271	2461.28	1932.32	0.951363	0.7469	785.074	-2.54862	-5.57753	-3.89509	-5.20184	17.2881	7.45856	-1.0953	-2.44177	22296.1	28.4	10.0453	4.90335	0.0814506	0.0313872	0.121415	94.6679	96.9697	523.571	0.528408	49.2556	4.98787	0.306823	0.0224728	1.15977	94.8908	89.5082	1077.66	1.09064	554.087	0.562235	985.507	0.00101471	TRUE	No
FEZNUV_full_repeat	6.15838	5.27956	6.15838	2470.25	2820.82	0.602829	0.68838	1141.91	-2.36124	-5.96414	-3.69244	-5.37974	20.5642	9.63063	-1.12472	-2.45592	19685.7	17.2393	10.0653	4.9994	0.0708869	0.020123	0.100029	95.9598	98.4145	523.571	0.496295	57.3684	5	0.303158	0.01	1.27895	94.6478	89.8367	1044.34	0.939416	520.769	0.443122	1175.23	0.000850899	TRUE	No
QOFLAA_full_repeat	9.67206	6.44608	9.65073	3035.53	2341.02	0.930801	0.71784	771.203	-2.70082	-5.31717	-3.99545	-4.82026	14.9333	4.70775	-1.2475	-2.54213	21902.2	28.4	10.0217	4.67071	0.0874325	0.037069	0.109169	94.7662	94.7245	523.573	0.525768	41.2946	4.98055	0.237784	0.0238479	0.853686	95.2562	89.9815	1050.29	1.01927	526.717	0.493502	1067.3	0.00093694	TRUE	No
NODJEX_full_repeat	6.34831	5.85618	6.34831	3294.57	2695.53	0.841386	0.6884	818.164	-2.51742	-5.79161	-3.82849	-5.29103	18.6881	8.34769	-1.0641	-2.37517	23235.9	28.4	10.4293	4.98664	0.0720499	0.0204607	0.111487	95.5198	98.0095	523.574	0.511343	52.1463	4.9588	0.306077	0.0161882	1.23431	94.572	89.8087	1079.68	0.980012	556.109	0.468669	1186.57	0.000842765	TRUE	No
SAHYOQ05_full_repeat	15.1115	7.9201	15.101	3706.47	2184.99	1.31113	0.77292	589.476	-2.76267	-4.98361	-3.87805	-4.62069	12.6764	4.23879	-1.30935	-2.42473	16741.1	28.4	10.0078	3.95121	0.0848681	0.0315057	0.105542	94.7957	90.7909	523.575	0.499248	10.0318	4.99197	0.113613	0.0305727	0.736797	95.2704	92.2698	902.714	0.852928	379.139	0.353681	1071.98	0.000932853	TRUE	No
XACTUR_full_repeat	7.22145	5.91415	7.22145	6984.86	3748.43	1.5886	0.85252	536.652	-2.29504	-5.30669	-3.80097	-4.76158	17.1896	5.48288	-0.841726	-2.34765	15240.9	28.4	73.8381	1.42035	0.070117	0.0111807	0.480466	94.8275	89.6308	523.576	0.322038	36.7872	4.98152	0.319672	0.028088	1.49162	95.1632	89.6268	985.493	1.34554	461.917	1.0235	451.312	0.00221576	TRUE	No
XUBQUI01_full_repeat	13.7034	13.1278	13.6975	3820.59	1329.26	2.37089	0.82488	347.917	-2.0106	-5.81152	-3.33769	-4.76967	21.6944	8.17327	-0.692115	-2.0192	7243.79	20.8204	10.0484	4.83497	0.0908099	0.0385298	0.125526	94.7464	95.068	523.577	0.419854	38.6649	4.65564	0.201821	0.0244431	1.1474	96.5992	90.5609	966.854	0.929624	443.277	0.509771	869.561	0.00115	TRUE	No
DB12-PEVQOY_clean_h_repeat	14.7896	7.88362	14.7414	3637.99	2232.66	1.25112	0.76782	613.674	-2.66971	-4.9114	-3.87253	-4.61723	12.7949	4.25054	-1.21639	-2.41921	17428.3	28.4	10.0297	4.00113	0.0823451	0.0322972	0.105644	94.6865	93.1935	523.578	0.515948	10.0319	4.947	0.126721	0.0439913	0.901646	94.8833	90.2926	928.558	0.924357	404.98	0.408409	991.603	0.00100847	TRUE	No
QICHOC_full_repeat	9.38456	8.51381	9.38456	2287.98	1771.61	0.831834	0.6441	774.277	-2.42994	-6.09172	-3.81264	-5.31927	20.9003	8.59939	-0.976621	-2.35932	21989.5	28.4	10.0498	4.99963	0.0715651	0.0222182	0.101716	95.1851	98.5286	523.579	0.514397	45.4668	4.99371	0.308592	0.0211481	1.39612	94.8126	89.5434	1034.18	1.06451	510.602	0.55011	928.181	0.00107738	TRUE	No
KEVHOM_full_repeat	8.28183	7.75263	8.28182	4058.76	2838.28	1.1154	0.78	699.289	-2.56918	-5.48122	-3.86278	-5.05851	16.6211	6.82487	-1.11586	-2.40946	19859.8	28.4	10.02	4.61149	0.0803117	0.0281978	0.112682	94.941	97.4456	523.581	0.519083	37.2557	4.91557	0.261387	0.0236283	1.19197	94.8765	89.5696	1050.05	1.07804	526.465	0.55896	941.866	0.00106172	TRUE	No
OKIQAC_full_repeat	7.5682	5.93426	7.5682	1356.52	2540.07	0.341203	0.6389	1872.49	-2.45798	-6.09846	-3.68579	-5.42474	20.7787	9.9254	-1.48818	-2.71599	17467	9.32826	10.0607	4.98998	0.0713004	0.0203306	0.100898	98.3392	96.9116	523.582	0.477683	10.3119	4.5857	0.107229	0.0367105	1.21726	94.7495	89.941	840.509	0.804032	316.927	0.326349	971.13	0.00102973	TRUE	No
TIBMUP_full_repeat	11.6297	10.3773	11.6104	2843.87	1605.57	1.31785	0.74402	564.545	-2.57221	-5.95916	-3.74927	-5.06702	19.3317	7.52132	-1.11889	-2.29595	16033.1	28.4	10.0022	4.11522	0.0744909	0.0219578	0.101418	96.1948	96.755	523.583	0.471214	10.2697	4.6595	0.111768	0.0342963	1.02627	95.3877	90.6435	873.539	0.827467	349.956	0.356253	982.325	0.00101799	TRUE	No
ZUDYOO_full_repeat	8.48015	7.35091	8.47799	3980.33	2993.88	0.983448	0.73972	752.166	-2.34567	-5.45751	-3.90056	-4.82694	17.7614	5.2875	-0.892356	-2.44724	21361.5	28.4	75.3813	1.46397	0.0702441	0.0122202	0.510496	94.8035	89.5242	523.584	0.333495	48.4278	4.99974	0.378394	0.0271892	1.47694	94.8844	89.7824	995.498	1.34785	471.914	1.01435	465.237	0.00214944	TRUE	No
FIQDIT_full_repeat	8.85002	5.65692	8.85002	3765.73	3257.43	0.897251	0.77614	865.01	-2.69808	-5.50329	-4.01685	-4.86053	16.0113	4.81548	-1.24476	-2.56353	24566.3	28.4	10.0259	4.96181	0.0775368	0.0263419	0.104531	94.6825	96.5446	523.585	0.554978	39.2975	4.97692	0.260631	0.0202497	1.14389	95.2576	89.5759	1091.63	1.0589	568.051	0.503922	1127.26	0.000887108	TRUE	No
DB12-UMOVID_clean_repeat	12.0832	6.02223	11.7752	5153.69	2551.56	1.5374	0.76116	495.089	-2.19972	-4.91426	-3.72139	-4.58094	15.4938	4.90607	-0.746398	-2.26807	14060.5	28.4	77.5216	1.41836	0.0701211	0.0114364	0.501797	94.822	89.5876	523.59	0.323103	43.0142	4.99849	0.340001	0.0289559	1.46877	95.0693	89.5324	1001.41	1.37223	477.817	1.04913	455.441	0.00219567	TRUE	No
IQICAP_full_repeat	7.68104	5.1754	7.59044	2424.98	2721.71	0.625412	0.70194	1122.32	-2.1653	-6.05855	-3.47588	-5.48765	22.2215	11.4826	-1.18053	-2.4911	10836.6	9.6555	10.0223	4.91005	0.0848695	0.0320355	0.115081	94.9115	96.1368	523.59	0.440231	20.4409	4.77651	0.161685	0.031003	1.38633	95.1054	89.5407	922.657	0.939521	399.067	0.499291	799.268	0.00125114	TRUE	No
CADHUL_full_repeat	6.69288	5.81367	6.68005	5163.36	3461.77	1.17178	0.78562	670.456	-2.30663	-5.22776	-3.84045	-4.92978	16.6729	6.21759	-0.853312	-2.38713	19041	28.4	75.0024	1.44703	0.0705846	0.0118119	0.511232	94.7386	89.5191	523.59	0.330006	48.8812	4.99371	0.379781	0.0274504	1.46037	94.7282	89.6725	1002.53	1.35105	478.937	1.02105	469.065	0.0021319	TRUE	No
DB12-IYOWID_manual_repeat	20.5167	7.7477	20.5167	4734.16	1917.66	1.95271	0.79098	405.053	-2.43119	-5.07225	-3.70089	-4.45686	15.0744	4.31483	-0.977873	-2.24757	11503.5	28.4	10.0126	4.17202	0.090717	0.0388825	0.101008	94.6899	95.5122	523.593	0.459273	14.557	4.86606	0.144327	0.0384105	0.981981	94.9945	89.9672	953.932	0.980007	430.339	0.520734	826.409	0.00121005	TRUE	No
AVEYUY_full_repeat	5.07297	4.79731	5.07297	901.291	1651.24	0.230067	0.4215	1832.1	-2.43014	-5.70976	-3.65291	-4.86058	18.7191	6.89299	-1.63998	-2.86275	11300.8	6.16823	10.1145	3.92025	0.0872302	0.0351389	0.10005	94.7526	95.7735	523.593	0.420704	10.2988	4.64589	0.120499	0.0344416	1.10604	94.9877	90.4865	913.742	0.879791	390.149	0.459087	849.836	0.0011767	TRUE	No
CASCUX_full_repeat	8.80791	7.20923	8.79182	4198.59	2550.51	1.16625	0.70846	607.46	-2.28177	-5.17764	-3.80091	-4.76637	16.5287	5.51059	-0.828447	-2.34759	17251.9	28.4	75.8186	1.43687	0.070199	0.0116365	0.505362	94.8079	89.5942	523.603	0.327644	47.7293	4.99121	0.364442	0.02729	1.45278	94.9885	89.5133	1003.76	1.34346	480.155	1.01581	472.68	0.0021156	TRUE	No
AGAYAI_full_repeat	9.93968	7.73194	9.91986	3371.27	2167.49	1.05915	0.68096	642.923	-2.36887	-5.28282	-3.85431	-4.8117	16.6319	5.46449	-0.915548	-2.40099	18259	28.4	75.8561	1.464	0.0702914	0.0117455	0.465621	94.8035	89.572	523.608	0.322205	41.8064	4.998	0.336854	0.0270548	1.44967	95.0873	89.5205	1010.81	1.32299	487.198	1.00079	486.814	0.00205417	TRUE	No
WUZQUD_full_repeat	4.41785	3.85386	4.41785	2643.29	2440.81	0.648042	0.5984	923.398	-2.35805	-6.33024	-3.73629	-5.18276	22.6721	8.25601	-1.06101	-2.43925	18298.9	19.8169	10.0075	4.99773	0.0742973	0.0199961	0.100163	94.9715	100.436	523.609	0.489898	46.8421	5	0.303158	0.0227978	1.27895	94.6235	89.8472	1017.3	1.03974	493.694	0.54984	897.887	0.00111373	TRUE	No
FODHAJ_full_repeat	9.14296	6.31165	9.13914	5429.67	2921.55	1.38086	0.743	538.07	-2.24716	-5.39602	-3.77587	-4.74279	17.9727	5.5189	-0.793845	-2.32255	15281.2	28.4	78.421	1.42105	0.07	0.0115789	0.468421	94.7273	89.5228	523.613	0.310797	38.2437	4.97979	0.332153	0.0304609	1.48843	94.7945	89.5684	971.111	1.36708	447.498	1.05628	423.654	0.00236042	TRUE	No
UMAREF_full_repeat	5.53063	4.58961	5.52102	2975.55	3103.69	0.638024	0.6655	1043.06	-2.55175	-6.1585	-4.10308	-5.1199	20.5862	5.8037	-1.15092	-2.70225	26250.8	25.1672	71.8914	1.419	0.07	0.0113876	0.474037	94.5577	89.5047	523.614	0.320861	37.3355	4.97263	0.337483	0.028818	1.47807	94.943	89.5226	1009.91	1.3284	486.3	1.00754	482.662	0.00207184	TRUE	No
DB12-JAKBUV_clean_repeat	5.57167	3.71325	5.56165	2476.4	1993.01	0.679399	0.54678	804.786	-2.67227	-5.71709	-3.89458	-4.96532	17.3789	6.11141	-1.3524	-2.57471	16809.4	20.8868	10.0121	4.11033	0.0931786	0.0411371	0.100175	94.7059	94.0409	523.617	0.438743	10.4444	4.67652	0.10755	0.0296308	0.836534	95.5105	93.186	867.171	0.846747	343.554	0.408004	842.035	0.0011876	TRUE	No
OVUNIE_full_repeat	17.8732	17.2671	17.8732	2612.82	1567.6	1.24054	0.74428	599.959	-2.44175	-5.70328	-3.76723	-5.10118	18.6158	7.61378	-0.988436	-2.31391	17038.8	28.4	10.0111	4.74414	0.080616	0.027468	0.108451	95.312	98.55	523.618	0.503431	46.8421	5	0.303158	0.0227978	1.13158	94.5236	90.2121	1047.54	1.08096	523.925	0.577533	907.178	0.00110232	TRUE	No
HECJIL_full_repeat	6.11259	5.79406	6.10504	3668.89	2715.94	0.857779	0.63498	740.25	-2.71844	-5.40347	-3.94141	-4.93283	15.3253	5.65872	-1.26512	-2.48809	21023.1	28.4	10.0052	4.28853	0.0783824	0.0267379	0.108554	94.9141	95.4935	523.632	0.519669	10.0751	4.95991	0.115636	0.0390309	0.880042	95.0583	91.9326	893.43	0.886686	369.798	0.367017	1007.58	0.00099248	TRUE	No
MUHMIM01_full_repeat	5.43017	5.03212	5.43017	2646.39	2812.14	0.61327	0.65168	1062.62	-2.99409	-5.47375	-4.14677	-5.03626	14.1532	5.07692	-1.54077	-2.69346	30178.5	28.4	10.0024	4.60028	0.0757382	0.0207145	0.102485	94.8066	91.4394	523.634	0.545741	10.0873	4.9539	0.102055	0.0278136	0.814555	94.7041	91.0028	949.042	0.819663	425.408	0.273922	1553.02	0.000643906	TRUE	No
VUKSAX_full_repeat	10.7892	9.42624	10.7833	2924.59	1943.75	0.992411	0.65958	664.617	-2.30021	-5.49506	-3.84836	-4.82633	18.2352	5.58195	-0.846893	-2.39505	18875.1	28.4	75.2941	1.43588	0.0700518	0.0118004	0.511494	94.8434	89.5021	523.635	0.329334	45.7245	4.98287	0.358891	0.0304251	1.43664	94.8556	89.5747	978.613	1.35925	454.978	1.02992	441.761	0.00226367	TRUE	No
DB12-IZUVUV_freeONLY_repeat	10.5171	10.3578	10.5171	1697.78	1532.64	0.564351	0.50946	902.697	-2.40469	-6.01248	-3.96182	-5.06063	20.5921	6.27167	-1.03057	-2.5877	21363.1	23.6658	71.8812	1.42874	0.0702509	0.0114848	0.495867	94.8033	89.5092	523.635	0.329694	43.9631	4.99029	0.374007	0.0287056	1.41012	94.6658	89.7849	980.328	1.33605	456.693	1.00636	453.806	0.00220359	TRUE	No
DB12-PEWLUA_clean_repeat	17.7712	7.51947	12.4594	3832.46	2257.07	1.26503	0.74502	588.93	-2.22177	-5.21945	-3.77597	-4.68064	17.1098	5.1636	-0.768448	-2.32265	16725.6	28.4	70.148	1.42105	0.07	0.0118531	0.563174	94.7572	89.5545	523.637	0.343775	47.2171	4.97556	0.353613	0.0294128	1.48148	95.2683	89.5188	981.065	1.36619	457.428	1.02241	447.4	0.00223514	TRUE	No
DULNAA_full_repeat	6.13447	4.96527	6.11823	2792.58	2823.59	0.665451	0.67284	1011.06	-2.08051	-5.88013	-3.50152	-5.24455	21.6871	9.94867	-0.937337	-2.35835	14058.8	13.905	11.7055	4.9991	0.0756587	0.0265356	0.110228	94.7321	96.8697	523.639	0.477156	57.3684	5	0.303158	0.01	1.42632	94.5517	90.2609	989.879	1.02796	466.239	0.550804	846.471	0.00118138	TRUE	No
JAPSIF_full_repeat	11.4137	10.9493	11.405	3502.06	1749.52	1.48316	0.74094	499.569	-2.20735	-6.03857	-3.52077	-5.2428	21.8674	9.82879	-0.880985	-2.19441	10591.7	21.2016	10.0158	4.94615	0.0895967	0.0327294	0.122449	95.0831	97.5105	523.643	0.438818	45.5193	4.91731	0.249826	0.0274837	1.01869	95.1407	89.9091	1009.52	0.990946	485.881	0.552128	880.014	0.00113634	TRUE	No
ENIHUG01_full_repeat	13.8116	6.8451	13.8116	3969.61	2322.22	1.2638	0.73932	584.994	-2.20259	-5.08703	-3.76243	-4.69129	16.4635	5.30164	-0.749269	-2.30911	16613.8	28.4	76.9211	1.43318	0.070402	0.0118565	0.530928	94.8296	89.507	523.644	0.331854	52.6257	4.99663	0.381441	0.027959	1.46117	95.0602	89.5095	992.567	1.3697	468.923	1.03785	451.822	0.00221326	TRUE	No
ANUGIA_full_repeat	13.8603	6.76169	13.8603	4071.26	2312.38	1.31171	0.74502	567.971	-2.19637	-5.1086	-3.75454	-4.67676	16.6221	5.26374	-0.743053	-2.30123	16130.4	28.4	77.3948	1.42538	0.0701235	0.0117711	0.524999	94.8446	89.5034	523.646	0.3284	49.6229	4.99857	0.37657	0.0277045	1.49356	95.0058	89.7205	988.861	1.37276	465.215	1.04436	445.456	0.00224489	TRUE	No
DB12-VAGMEX_clean_repeat	15.2806	14.4886	15.2806	5145.79	1812.44	2.38057	0.83848	352.205	-2.52838	-4.90924	-3.6375	-4.4587	13.5892	4.68714	-1.07506	-2.18419	10002.6	28.4	10.1382	4.54904	0.0953518	0.0307304	0.110159	94.8221	95.0072	523.647	0.464716	12.4306	4.9008	0.114054	0.0270134	0.756527	95.3129	91.8375	962.21	0.817876	438.562	0.35316	1241.82	0.000805267	TRUE	No
MUWKIB_full_repeat	8.11391	6.74594	8.11391	653.615	1014.53	0.193032	0.29962	1552.18	-2.15353	-6.0882	-3.39734	-5.7093	22.4579	13.196	-1.36074	-2.60454	9632.4	6.20572	10.1837	4.95139	0.0860521	0.0360593	0.108426	94.6132	92.1619	523.65	0.412829	13.9231	4.99854	0.100518	0.0341594	1.03146	96.4055	89.7501	922.208	0.74338	398.558	0.330551	1205.74	0.000829368	TRUE	No
SUQHAP_full_repeat	8.62739	6.75183	8.62659	2871.28	2440.65	0.835766	0.71042	850.017	-2.68043	-5.17516	-3.99421	-4.85388	14.2391	4.90672	-1.22711	-2.54089	24140.5	28.4	10.0931	4.89682	0.0888503	0.0389965	0.122654	94.5201	94.123	523.651	0.549243	45.6653	4.99449	0.285677	0.0168005	1.10901	95.0277	89.5801	1109.52	1.046	585.873	0.496752	1179.41	0.000847884	TRUE	No
SARSUC_full_repeat	11.1268	8.70904	11.1173	3065.39	2055.37	0.983911	0.65972	670.501	-2.28121	-5.47884	-3.84515	-4.84443	18.2511	5.70358	-0.827895	-2.39183	19042.2	28.4	83.6842	1.42105	0.07	0.0115789	0.468421	94.6177	89.5196	523.658	0.302642	46.8948	4.99935	0.349095	0.0312333	1.4267	95.2449	89.6927	973.539	1.36293	449.881	1.06029	424.3	0.00235682	TRUE	No
DB12-KIRFIA_freeONLY_repeat	5.7578	4.65199	5.7578	3065.92	3143.02	0.626895	0.64266	1025.16	-2.83825	-5.49461	-4.12237	-5.0279	15.1617	5.16847	-1.38493	-2.66905	29114.5	28.4	10.1596	4.99903	0.0830499	0.0331625	0.10416	94.5035	92.7008	523.662	0.560704	10.1022	4.99325	0.110573	0.0404432	0.994366	94.6586	89.8725	969.454	0.898259	445.792	0.337555	1320.65	0.000757203	TRUE	No
ABIJUS_full_repeat	8.20857	5.37538	8.19001	3026.82	2323.21	0.793443	0.609	767.549	-2.43554	-5.97307	-3.9678	-4.99499	20.1911	5.86284	-0.982223	-2.51449	21798.4	28.4	73.6409	1.42577	0.07	0.0114473	0.480593	94.6949	89.5123	523.664	0.32262	38.7142	4.99149	0.335603	0.0297206	1.45758	94.9535	89.5538	980.735	1.33185	457.071	1.00923	452.89	0.00220804	TRUE	No
YIHWAQ_full_repeat	5.69657	5.29764	5.69657	3072.26	2887.14	0.704638	0.66218	939.696	-2.62152	-6.01529	-3.96814	-5.3046	19.3706	7.62811	-1.1682	-2.51482	26687.4	28.4	10.0337	4.99845	0.0718114	0.0223443	0.101004	94.5967	97.4508	523.678	0.533324	43.8294	4.99253	0.315117	0.0168139	1.33893	94.5111	89.862	1097.9	1.03511	574.226	0.50179	1144.36	0.000873855	TRUE	No
WERXEA_full_repeat	10.8219	9.6599	10.8219	857.131	1182.56	0.29268	0.4038	1379.65	-2.28705	-6.01692	-3.84811	-5.0186	21.2889	6.68079	-1.24358	-2.80464	15249	11.0528	70.6247	1.42227	0.071847	0.0113419	0.469974	94.6699	89.5618	523.684	0.326339	36.7086	4.99233	0.350871	0.0303449	1.46362	94.7599	89.6237	954.508	1.37888	430.824	1.05254	409.317	0.0024431	TRUE	No
FAMZAU_full_repeat	7.77913	7.24502	7.77428	3559.74	2514.83	1.10324	0.7794	706.454	-2.7459	-5.28148	-3.95021	-4.9092	14.4723	5.47362	-1.29259	-2.49689	20063.3	28.4	10.7309	4.53086	0.0864332	0.0291695	0.110974	94.7458	96.0448	523.693	0.509189	17.1567	4.83817	0.135476	0.0257711	0.907682	95.3628	89.573	927.431	0.903758	403.738	0.394569	1023.24	0.000977291	TRUE	No
DB12-HAVZIP_clean_repeat	12.9546	9.6087	12.951	4730.47	1971.87	1.91006	0.7962	416.838	-2.43815	-4.84138	-3.71481	-4.43353	13.7169	4.10227	-0.984828	-2.26149	11838.2	28.4	10.0417	4.23303	0.0975153	0.046643	0.10072	94.591	93.7161	523.699	0.454013	11.2791	4.91203	0.123684	0.0361862	1.0714	95.5829	91.3049	961.77	0.961688	438.071	0.507674	862.898	0.00115889	TRUE	No
FIYMUW_full_repeat	5.9983	5.55621	5.9983	5480.72	4052.27	1.11958	0.82778	739.376	-2.52359	-5.7123	-4.00055	-5.00654	18.2002	5.7419	-1.07027	-2.54723	20998.3	28.4	69.9114	1.48228	0.0702345	0.0116978	0.431929	94.7824	89.5276	523.719	0.325179	32.8703	4.99781	0.31841	0.025952	1.48242	94.7335	89.7011	1002.43	1.31433	478.711	0.989154	483.96	0.00206629	TRUE	No
PYMICU_full_repeat	7.45862	6.69238	7.43718	1966.79	1815.29	0.544784	0.50282	922.959	-2.14927	-5.83005	-3.79179	-4.89738	21.0088	6.31037	-0.97179	-2.61431	13888.7	15.048	71.0125	1.41046	0.0719089	0.011429	0.503529	94.6321	89.5517	523.722	0.329813	42.1284	4.99841	0.37612	0.0325546	1.46524	94.9419	89.5473	943.173	1.43684	419.451	1.10703	378.898	0.00263923	TRUE	No
DB12-MACHIJ_freeONLY_repeat	13.2962	4.52311	13.2887	1507.5	1507.58	0.503136	0.50316	999.996	-2.27092	-5.93745	-3.84831	-4.93963	20.9274	6.22891	-1.03906	-2.61645	17055.1	17.0552	71.5954	1.39001	0.07	0.0113473	0.499935	94.5665	89.548	523.768	0.321606	40.4194	4.99887	0.343461	0.0308881	1.46633	95.2039	89.7843	949.902	1.36483	426.134	1.04322	408.48	0.0024481	TRUE	No
RABMEO_full_repeat	7.68487	7.19092	7.68292	4978.39	3107.94	1.27945	0.79874	624.292	-2.34165	-5.27288	-3.83603	-4.9131	16.7306	6.14759	-0.888333	-2.38271	17729.9	28.4	73.8744	1.44651	0.0704475	0.0116073	0.486302	94.7778	89.5039	523.79	0.326464	41.6278	4.99857	0.335643	0.0272949	1.4598	95.1358	89.7837	1002.57	1.32622	478.778	0.999761	478.892	0.00208815	TRUE	No
VANWOY_full_repeat	7.19725	6.42673	7.19725	3717.18	2380.03	1.089	0.69726	640.279	-2.43361	-5.45439	-3.8994	-4.92168	17.2417	5.83484	-0.980288	-2.44609	18183.9	28.4	69.355	1.4214	0.07	0.0110881	0.468159	94.5626	89.5517	523.794	0.323406	36.8703	4.99754	0.330416	0.0248221	1.47657	94.9519	89.6691	1012.75	1.30583	488.956	0.982418	497.707	0.00200921	TRUE	No
COWTOZ_full_repeat	9.91909	9.08376	9.91595	4715.46	2646.03	1.48088	0.83098	561.132	-2.78345	-5.80688	-3.86273	-4.76122	17.2568	5.12828	-1.33013	-2.40941	15936.1	28.4	10.0154	3.73324	0.0825784	0.0288697	0.100109	94.6448	90.7743	523.794	0.447345	10.0102	4.67782	0.113041	0.0321579	0.598927	94.8078	92.4421	839.567	0.756039	315.773	0.308694	1022.93	0.000977582	TRUE	No
XINMUF_full_repeat	8.95978	8.4642	8.93794	2810.2	2180.45	0.902505	0.70026	775.899	-2.49301	-5.05833	-3.9486	-4.78903	14.642	4.79693	-1.0397	-2.49528	22035.5	28.4	74.8823	1.53401	0.0708354	0.0126738	0.43598	94.6483	89.5179	523.798	0.327778	36.5191	4.99905	0.307291	0.0257582	1.49398	95.0391	89.5384	1036.49	1.29508	512.689	0.967302	530.019	0.00188672	TRUE	No
IHISEA_full_repeat	8.375	7.14236	8.375	4451.88	3077.15	1.06068	0.73314	691.201	-2.71938	-5.16311	-3.93529	-4.78657	13.9481	4.85887	-1.26606	-2.48197	19630.1	28.4	10.0092	4.21438	0.0800079	0.027107	0.102633	94.5031	95.4282	523.819	0.52061	10.0621	4.9179	0.112041	0.0363632	0.93747	95.8834	90.442	915.528	0.900492	391.709	0.379882	1031.13	0.000969807	TRUE	No
IGIROI_full_repeat	9.06113	7.94523	9.06113	4270.33	2853.77	1.12306	0.75052	668.282	-2.72752	-4.95475	-3.95647	-4.70465	12.7123	4.27039	-1.2742	-2.50315	18979.2	28.4	10.031	4.29204	0.0906386	0.0389836	0.100192	94.504	93.0787	523.819	0.509545	10.5059	4.96075	0.123796	0.032336	0.999299	94.6467	91.0192	925.526	0.955433	401.707	0.445888	900.914	0.00110998	TRUE	No
PESJUV_full_repeat	9.57682	9.02205	9.57653	4311.12	2608.86	1.34374	0.81316	605.139	-2.68774	-5.17414	-3.88732	-4.8265	14.1916	5.36058	-1.23442	-2.434	17185.9	28.4	10.0292	4.03588	0.0904068	0.0393893	0.102499	94.5171	92.8463	523.868	0.477131	10.1069	4.99285	0.120893	0.037869	0.851702	95.231	91.5866	915.682	0.907453	391.814	0.430322	910.513	0.00109828	TRUE	No
RIFWAG_full_repeat	8.39535	6.37658	8.3792	4370.17	2562.9	1.19058	0.69822	586.448	-2.3365	-5.25145	-3.81739	-4.7435	16.6376	5.28595	-0.883184	-2.36407	16655.1	28.4	76.3339	1.45224	0.0704005	0.0116433	0.462591	94.7589	89.5365	523.883	0.319002	38.4815	4.96114	0.331921	0.0274161	1.47969	94.7089	89.5514	997.677	1.32902	473.794	1.01002	469.095	0.00213176	TRUE	No
HEBFAW_full_repeat	9.56868	8.99795	9.56868	2799.36	1818.45	1.19625	0.77708	649.587	-2.83906	-5.50171	-3.91005	-4.96483	15.1976	6.02035	-1.38574	-2.45673	18448.3	28.4	10.0031	3.91577	0.0812728	0.0260717	0.102902	94.8075	91.446	523.91	0.477008	10.0056	4.85655	0.104878	0.0287204	0.558005	95.5832	93.2813	832.268	0.756919	308.358	0.279912	1101.63	0.00090775	TRUE	No
CUBBEI_full_repeat	11.3147	8.3472	11.3147	3045.98	2009.12	1.01043	0.66648	659.57	-2.32399	-5.47075	-3.83891	-4.80298	17.9607	5.50259	-0.870675	-2.38559	18731.8	28.4	79.2435	1.4046	0.07	0.0113264	0.489399	94.5679	89.5037	523.921	0.312396	41.2568	4.9978	0.335096	0.0294497	1.48656	95.0086	89.604	984.159	1.33727	460.238	1.02488	449.066	0.00222684	TRUE	No
HUVWED_full_repeat	8.18098	7.70518	8.18098	4681.82	2459.66	1.53714	0.80756	525.362	-2.08421	-5.88761	-3.53234	-5.13148	21.7086	9.1274	-0.630896	-2.07902	14920.3	28.4	12.3802	4.99761	0.0747516	0.0255908	0.106111	94.7137	97.5057	523.923	0.483142	57.8689	4.99835	0.309275	0.0100802	1.45946	94.9715	89.7768	984.59	1.06638	460.666	0.58324	789.84	0.00126608	TRUE	No
EKEHAE_full_repeat	7.16653	6.41491	7.15892	3156.54	2589.41	0.863455	0.70832	820.339	-2.87652	-5.47042	-4.07897	-4.89837	14.8051	4.6769	-1.42321	-2.62565	23297.6	28.4	10.0138	4.31224	0.0867162	0.0351668	0.100199	94.559	91.8525	523.966	0.509257	10.049	4.98898	0.113696	0.037359	0.724036	95.3814	91.1913	898.507	0.862412	374.54	0.353155	1060.56	0.000942902	TRUE	No
DB12-acs.jpcc.6b08594_Zn2Cd6MOF5_opt_freeONLY_repeat	14.7021	8.11021	14.7021	3423.36	2151.77	1.23782	0.77804	628.548	-2.83806	-5.2611	-3.92068	-4.72461	13.83	4.58856	-1.38474	-2.46736	17850.8	28.4	10.0156	3.89703	0.0832203	0.0281536	0.104049	94.5022	90.6155	524.007	0.487094	10.0063	4.68304	0.0963672	0.0309145	0.568959	97.4283	89.6397	857.3	0.751069	333.293	0.263975	1262.59	0.00079202	TRUE	No
DB12-ASIVAB_clean_repeat	12.3131	7.26079	11.9346	4308.41	2318.97	1.39387	0.75024	538.238	-2.26838	-5.22574	-3.76708	-4.66818	16.8797	5.1432	-0.815059	-2.31376	15286	28.4	77.0089	1.4246	0.0706409	0.0114468	0.487683	94.735	89.5036	524.026	0.321322	41.5683	4.99102	0.337579	0.0263888	1.48344	95.1177	89.8988	996.393	1.32687	472.367	1.00555	469.762	0.00212874	TRUE	No
SIRNOZ_full_repeat	8.18641	7.00437	8.18641	4704.66	2563.54	1.31596	0.71706	544.889	-2.13588	-5.01808	-3.73257	-4.65468	16.4507	5.26314	-0.682566	-2.27925	15474.8	28.4	76.956	1.42298	0.0708243	0.0117269	0.547761	94.8128	89.5034	524.048	0.333888	53.7661	4.99866	0.373579	0.0285482	1.48588	95.5876	89.5561	982.31	1.39466	458.262	1.06077	432.008	0.00231477	TRUE	No
KIVFOL_full_repeat	8.55945	5.86969	8.55535	4337.4	2780.92	1.13671	0.7288	641.144	-2.43774	-5.10958	-3.88858	-4.71828	15.25	4.73572	-0.98442	-2.43526	18208.5	28.4	75.4598	1.50202	0.0701956	0.0119953	0.421402	94.7882	89.5302	524.058	0.316402	38.3554	4.99535	0.327596	0.023774	1.45808	94.9714	89.6241	1031.13	1.29949	507.075	0.983086	515.799	0.00193874	TRUE	No
NOHXUG_full_repeat	9.10996	8.78586	9.10231	1217.59	1176.52	0.439939	0.4251	966.259	-2.71763	-6.056	-4.2424	-5.25007	19.0544	5.75148	-1.26431	-2.78908	27441.8	28.4	67.3038	1.49097	0.0703936	0.0116718	0.395614	94.7141	89.5387	524.059	0.319843	34.4961	4.98679	0.343779	0.0244584	1.40186	94.7393	89.5936	1060.43	1.32058	536.374	1.00074	535.978	0.00186575	TRUE	No
DB12-AXUBAW_manual_repeat	14.2457	5.52422	14.2339	2439	1809.05	0.821818	0.60956	741.684	-2.4583	-5.51274	-3.9408	-4.90643	17.4338	5.51151	-1.00498	-2.48748	21063.8	28.4	75.095	1.48493	0.0702441	0.0119623	0.449242	94.7853	89.5189	524.16	0.321852	37.5595	4.99116	0.311453	0.0293068	1.39848	94.9317	89.6015	998.481	1.31065	474.32	0.988798	479.693	0.00208466	TRUE	No
DB12-REZJIR03_clean_repeat	4.5594	2.63084	4.55037	0	0	0	0	1306.06	-2.49203	-6.77597	-3.68606	-5.47991	24.4514	10.2387	-1.50445	-2.69847	12692.5	9.71812	10.1024	4.60199	0.089547	0.0265646	0.103158	95.1335	98.1668	524.186	0.407228	10.0976	4.8205	0.117498	0.0344425	0.870985	94.6562	92.2157	866.56	0.788979	342.374	0.381752	896.849	0.00111501	TRUE	No
DOLSUU_full_repeat	9.09927	8.62036	9.09927	4142.95	2421	1.18142	0.69038	584.361	-2.23284	-5.4707	-3.78925	-4.78949	18.4807	5.70906	-0.77952	-2.33593	16595.9	28.4	67.8947	1.42105	0.07	0.0121053	0.542105	94.5483	89.5001	524.197	0.339784	46.1136	4.99955	0.355405	0.0311135	1.4207	94.9982	89.6473	970.957	1.36617	446.759	1.02638	435.275	0.0022974	TRUE	No
MARFEQ_full_repeat	9.60922	9.23297	9.60688	3878.65	1862.78	1.55602	0.7473	480.258	-2.61988	-5.71999	-3.72298	-5.18655	17.6945	8.35358	-1.16656	-2.26966	13639.3	28.4	10.0045	3.88019	0.085606	0.0300216	0.100032	94.5417	94.2861	524.2	0.432351	10.0321	4.99393	0.119805	0.0316628	0.863734	94.7822	91.1778	926.376	0.835156	402.176	0.402805	998.438	0.00100156	TRUE	No
VAGMOH_full_repeat	9.56076	7.67314	9.56076	4717.23	2333.05	1.52214	0.75282	494.564	-2.15359	-5.21804	-3.71644	-4.59108	17.491	4.99213	-0.700267	-2.26312	14045.6	28.4	78.7275	1.42112	0.0721163	0.011593	0.505215	94.5223	89.5934	524.216	0.323414	47.1349	4.98355	0.371193	0.0282699	1.48283	94.9548	89.7369	979.343	1.3739	455.127	1.05048	433.256	0.0023081	TRUE	No
OCITAV_full_repeat	6.59469	5.45907	6.59469	4133.88	2562.61	1.01793	0.63102	619.891	-2.26764	-5.38849	-3.80495	-4.80081	17.8128	5.68404	-0.814319	-2.35163	17604.9	28.4	75.9222	1.42777	0.0713166	0.0116383	0.516816	94.6111	89.5301	524.225	0.328812	46.8334	4.98473	0.3615	0.0276131	1.48292	95.1012	89.6131	985.865	1.33875	461.641	1.00993	457.1	0.0021877	TRUE	No
DB12-HIFTOG01_freeONLY_repeat	15.0833	7.94194	15.0833	3794.26	2216.76	1.33137	0.77784	584.21	-2.79524	-5.00966	-3.88845	-4.60649	12.6392	4.09834	-1.34192	-2.43513	16591.6	28.4	10.0038	3.89174	0.0851719	0.0311299	0.101798	94.5384	89.8873	524.318	0.492236	10.7735	4.43403	0.0975024	0.0262826	0.6339	95.8942	91.9307	850.267	0.762301	325.949	0.270065	1206.93	0.00082855	TRUE	No
OFIFAM_full_repeat	6.84548	6.17483	6.84548	3130.96	2325.34	0.897303	0.66642	742.68	-2.76378	-5.31035	-3.99273	-5.00932	14.535	5.80243	-1.31046	-2.53941	21092.1	28.4	10.2242	4.9558	0.0876804	0.0272509	0.104841	94.7933	97.1796	524.327	0.519795	14.0314	4.86502	0.131345	0.0286839	0.927077	94.5844	90.599	912.93	0.926732	388.603	0.406937	954.946	0.00104718	TRUE	No
DB12-OXOLAP_SL_repeat	19.1008	13.8578	19.1008	1980.14	1191.55	1.03505	0.62284	601.745	-2.20003	-5.77074	-3.41866	-4.76354	20.3805	7.67621	-1.07524	-2.29387	8020.49	13.3287	10.0333	4.09474	0.0885491	0.036643	0.119623	94.5101	94.2504	524.342	0.405156	26.7115	4.57667	0.145662	0.0244969	0.898963	96.52	90.711	941.868	0.818547	417.526	0.413391	1010	0.000990096	TRUE	No
COGVEC_full_repeat	5.4222	5.23824	5.42155	2448.16	2040.8	0.712615	0.59404	833.593	-2.9669	-5.63128	-3.97975	-4.97595	15.2075	5.68599	-1.5644	-2.57726	21059.7	25.2637	10.0284	4.06635	0.077317	0.0180351	0.102401	94.81	90.1684	524.356	0.47291	10.0119	3.99927	0.085625	0.0192318	0.571951	94.7776	90.5462	793.7	0.662272	269.345	0.189362	1422.38	0.000703047	TRUE	No
DB12-UMOBEF_clean_repeat	12.498	6.04018	11.4576	5199.08	2497.54	1.59307	0.76528	480.375	-2.24677	-4.93988	-3.73029	-4.57293	15.3714	4.80948	-0.793457	-2.27698	13642.6	28.4	78.2348	1.40327	0.07	0.0111785	0.467645	94.5443	89.5198	524.373	0.308296	40.5845	4.98631	0.34858	0.0262192	1.488	94.5997	89.5438	1016.13	1.34796	491.758	1.03966	472.997	0.00211418	TRUE	No
DELTIB_full_repeat	8.43903	7.57119	8.43523	3645.47	2333.88	1.11481	0.71372	640.215	-2.24017	-5.35229	-3.81189	-4.83395	17.763	5.8336	-0.786849	-2.35857	18182.1	28.4	68.3593	1.42105	0.07	0.0120183	0.561107	94.5106	89.5447	524.418	0.340672	49.6273	4.97961	0.360609	0.0284536	1.48302	95.4671	89.6962	976.423	1.35469	452.005	1.01402	445.757	0.00224338	TRUE	No
AKAXIU_full_repeat	9.59562	9.29033	9.5868	883.982	1186.3	0.313026	0.42008	1341.99	-2.16526	-5.8213	-3.77205	-4.8985	20.8676	6.42944	-1.17934	-2.78613	12991.7	9.68093	73.0576	1.44742	0.0758594	0.0114103	0.501956	94.6661	89.5041	524.441	0.343103	36.4508	4.99891	0.333374	0.0325604	1.45668	95.0737	89.6287	939.394	1.41055	414.953	1.06745	388.733	0.00257246	TRUE	No
VUVRIP_full_repeat	6.47231	4.43485	6.47231	5308.51	3339.74	1.12495	0.70774	629.127	-2.36387	-5.44439	-3.84534	-4.80177	17.5826	5.45902	-0.910554	-2.39202	17867.2	28.4	72.5138	1.41822	0.07	0.0113112	0.496489	94.6595	89.5241	524.455	0.326719	37.0871	4.99609	0.32614	0.0275663	1.49328	94.734	89.8056	990.469	1.32127	466.014	0.994549	468.568	0.00213416	TRUE	No
IWAWUZ01_full_repeat	5.62526	4.88949	5.6233	4122.3	3282.99	0.900504	0.71716	796.393	-2.99747	-5.24246	-4.06423	-4.82335	12.8137	4.33282	-1.54415	-2.61091	22617.6	28.4	10.9201	4.63066	0.0867837	0.0215595	0.106758	94.8761	91.6845	524.463	0.507768	10.0002	3.92437	0.0822772	0.0204167	0.543712	95.2486	90.4231	789.664	0.683367	265.201	0.175599	1510.26	0.000662137	TRUE	No
FEBVOY_full_repeat	6.04866	5.70462	6.01764	5620.94	3823.41	1.22263	0.83164	680.204	-2.78231	-5.73528	-4.00823	-4.73782	16.8547	4.16426	-1.32899	-2.55491	19317.8	28.4	10.0112	4.23717	0.0867241	0.0333311	0.101593	94.5045	94.7628	524.468	0.478576	13.4738	4.89327	0.134787	0.0355782	0.753908	94.504	90.6465	893.419	0.903627	368.952	0.425051	868.018	0.00115205	TRUE	No
JUVVEE01_full_repeat	5.75887	5.15513	5.62243	2537.29	2824.17	0.581638	0.6474	1113.05	-2.97196	-5.51644	-4.17409	-5.0593	14.5231	5.05253	-1.51865	-2.72077	31610.8	28.4	10.0161	4.76966	0.0783798	0.0257817	0.101191	94.5072	91.0479	524.497	0.561126	19.0959	4.83534	0.128114	0.0271474	0.780584	94.6007	89.8615	1022.63	0.835655	498.134	0.274529	1814.5	0.000551116	TRUE	No
LONKUU_full_repeat	9.33825	8.05152	9.33825	2153.2	2064.92	0.763171	0.73188	958.996	-2.96551	-5.21266	-4.12736	-4.85938	12.826	4.17817	-1.5122	-2.67404	27235.5	28.4	10.0096	4.39688	0.0788561	0.0255876	0.103704	94.5979	90.647	524.507	0.55107	10.041	4.96843	0.107544	0.0288971	0.796328	94.6673	91.2914	923.293	0.852593	398.786	0.301523	1322.57	0.000756102	TRUE	No
XOSQIF_full_repeat	5.70035	5.20783	5.70035	2206.4	2122.29	0.593318	0.5707	961.873	-2.93302	-5.81537	-4.00655	-5.15241	16.4515	6.54018	-1.57817	-2.6517	21775.7	22.6388	10.0223	4.15709	0.0818098	0.023753	0.108102	94.7702	92.1519	524.616	0.478879	10.013	4.60596	0.100323	0.0290978	0.578806	95.672	90.9061	836.476	0.734009	311.86	0.25513	1222.36	0.000818091	TRUE	No
NIGJUL_full_repeat	9.71579	8.90599	9.70907	5311.66	2188.65	1.95997	0.8076	412.049	-2.09006	-5.58306	-3.44383	-5.19465	19.9369	9.99317	-0.636742	-1.99051	11702.2	28.4	10.841	4.94613	0.0788232	0.0260265	0.100036	94.8322	97.6989	524.624	0.482986	58.3684	4.78947	0.292078	0.01	1.35263	94.5781	89.5619	999.926	0.962944	475.302	0.479958	990.299	0.0010098	TRUE	No
PAZLEL_full_repeat	8.5139	7.1502	8.5139	3834.38	2931.26	0.930503	0.71134	764.468	-2.6176	-5.3841	-3.92796	-4.84898	15.7903	5.25686	-1.16429	-2.47465	21710.9	28.4	10.0276	4.77129	0.078652	0.0268888	0.113735	94.7666	97.1713	524.655	0.543001	37.6653	4.96833	0.273527	0.0214374	1.22543	94.7273	89.5463	1069.9	1.09953	545.246	0.556529	979.726	0.00102069	TRUE	No
DB12-BEXQOL_freeONLY_repeat	8.04915	5.31359	8.00625	3557.01	2487.19	0.913796	0.63896	699.226	-2.86234	-5.27413	-4.00378	-4.8494	13.7658	4.82656	-1.40902	-2.55046	19858	28.4	10.6401	4.38113	0.0931763	0.0349468	0.100499	94.7156	92.4099	524.662	0.491124	10.9354	4.82846	0.110976	0.0316322	0.649961	95.5529	91.6297	880.322	0.822252	355.659	0.331127	1074.09	0.000931024	TRUE	No
NAPFUG01_full_repeat	9.33088	8.24853	9.32656	4029.54	2413.09	1.22408	0.73304	598.822	-2.36469	-5.02738	-3.82215	-4.66927	15.1978	4.83505	-0.91137	-2.36884	17006.5	28.4	76.9533	1.48191	0.0702134	0.0119325	0.447809	94.8024	89.5237	524.663	0.319419	38.3877	4.99982	0.321732	0.0260608	1.48029	94.9628	89.5153	1020.32	1.31598	495.66	0.996566	497.368	0.00201058	TRUE	No
IPADEI_full_repeat	7.081	6.1774	7.08016	3693.43	3202.47	0.911391	0.79024	867.077	-2.89147	-5.56836	-4.10825	-4.95142	15.2788	4.81254	-1.43816	-2.65493	24625	28.4	10.0148	4.48323	0.0867156	0.0342757	0.103074	94.5112	92.568	524.674	0.51537	10.0942	4.96375	0.12405	0.0444577	0.747957	94.664	89.548	917.63	0.87297	392.955	0.3576	1098.87	0.000910027	TRUE	No
CEKDAA_full_repeat	7.29532	6.13945	7.29532	1960.33	1946.27	0.520575	0.51684	992.819	-2.83988	-5.811	-4.1337	-5.20637	16.9582	6.1225	-1.38656	-2.68038	28196.1	28.4	10.045	4.97818	0.0860565	0.0364336	0.101285	94.5391	93.1005	524.707	0.529859	10.0594	4.91426	0.102782	0.0332104	0.960989	94.9733	91.5259	924.012	0.869624	399.305	0.339765	1175.24	0.000850889	TRUE	No
OSOCEH_full_repeat	12.6149	11.4386	12.6044	3275.28	2010.38	1.14828	0.70482	613.798	-2.26541	-5.34224	-3.79033	-4.76003	17.5616	5.53479	-0.812096	-2.33701	17431.9	28.4	76.5443	1.3898	0.07	0.0113205	0.522844	94.5299	89.5084	524.71	0.320547	44.4583	4.99748	0.34132	0.0277946	1.48408	95.2018	90.0908	981.294	1.32824	456.584	1.0077	453.097	0.00220703	TRUE	No
DB12-ja512973b_si_003_auto_repeat	21.3381	8.58252	20.9252	4680.87	1889.6	1.94721	0.78606	403.68	-2.53417	-5.25817	-3.68926	-4.48633	15.5478	4.54947	-1.08085	-2.23594	11464.5	28.4	10.0147	3.81367	0.0824262	0.0297354	0.10194	94.7646	94.1422	524.718	0.456504	10.0509	4.9794	0.126233	0.039274	0.848216	94.8934	91.0841	943.792	0.875961	419.074	0.419457	999.087	0.00100091	TRUE	No
DB12-ic2017598_si_001_clean_h_repeat	14.8674	7.89338	14.8518	3684.26	2244.29	1.26536	0.7708	609.123	-2.77103	-5.02724	-3.89554	-4.66437	12.8777	4.38823	-1.31772	-2.44223	17299.1	28.4	10.0095	3.93303	0.0840866	0.0306658	0.106334	94.5678	91.5609	524.741	0.49959	10.599	4.92889	0.127723	0.0409276	0.694739	94.5831	90.8245	906.032	0.855561	381.291	0.35597	1071.13	0.000933593	TRUE	No
DEVKUO_full_repeat	7.48183	6.35708	7.41218	3975.75	2885.8	0.941819	0.68362	725.85	-2.36264	-5.36556	-3.87915	-4.84483	17.1397	5.51181	-0.909319	-2.42583	20614.1	28.4	76.8655	1.48594	0.0729297	0.012032	0.502373	94.6186	89.553	524.751	0.337251	43.6217	4.98829	0.34084	0.0289774	1.469	95.0314	89.6193	998.294	1.33434	473.543	0.997088	474.926	0.00210559	TRUE	No
BAVRUL_full_repeat	9.37949	8.06388	9.37325	4500.68	2845.12	1.28222	0.81056	632.145	-2.74504	-5.30649	-3.90293	-4.81129	14.62	5.18464	-1.29172	-2.44961	17952.9	28.4	10.2879	4.07873	0.0844194	0.0301552	0.110038	94.7445	93.9857	524.754	0.491716	10.0904	4.98633	0.122979	0.038556	0.777164	94.9535	91.3889	903.088	0.8754	378.334	0.383685	986.056	0.00101414	TRUE	No
WERXOK_full_repeat	11.3609	10.2024	11.3609	772.363	1194.73	0.272489	0.4215	1546.84	-2.4872	-5.94197	-3.96086	-5.05997	19.7188	6.2734	-1.39374	-2.8674	19182.3	12.4009	73.3802	1.44279	0.07	0.0112563	0.410213	94.5396	89.5071	524.824	0.302848	31.4228	4.98525	0.309425	0.0269554	1.4861	94.8352	89.5122	983.84	1.30653	459.016	1.00368	457.333	0.00218659	TRUE	No
OSOBIK_full_repeat	12.3989	11.3364	12.3849	3480.17	2090.77	1.18512	0.71198	600.759	-2.28641	-5.36716	-3.79815	-4.75217	17.5839	5.44526	-0.833097	-2.34484	17061.6	28.4	75.8564	1.4194	0.0713428	0.0113618	0.507544	94.5195	89.639	524.837	0.325533	43.0178	4.99272	0.338089	0.0302879	1.42959	94.9436	89.5067	985.62	1.34279	460.783	1.01726	452.965	0.00220768	TRUE	No
HOCPUM01_full_repeat	9.33908	7.85263	9.22224	2417.13	2070.94	0.844679	0.7237	856.77	-2.90051	-5.20261	-4.07767	-4.82456	13.1397	4.26298	-1.44719	-2.62435	24332.3	28.4	10.0154	4.32388	0.0816177	0.0289257	0.105895	94.6139	91.7221	524.844	0.538209	10.0131	4.99863	0.116875	0.0370533	0.767566	94.788	90.564	916.621	0.87677	391.778	0.338561	1157.18	0.000864167	TRUE	No
UVIMUK_full_repeat	12.8488	12.0869	12.8353	3381.3	1569.73	1.79585	0.8337	464.237	-2.12207	-6.05587	-3.42745	-5.56762	22.4529	12.2154	-0.683382	-1.98876	12747.7	27.4595	10.2982	4.99591	0.0730242	0.0233781	0.103354	94.8535	95.6934	524.852	0.449927	29.6686	4.95937	0.129726	0.0258351	0.911477	95.1065	93.6458	882.398	0.776934	357.546	0.327007	1093.39	0.000914588	TRUE	No
ICACEW_full_repeat	6.65819	5.62054	6.61885	4205.72	3766.98	0.82487	0.73882	895.669	-2.9322	-5.3085	-4.09786	-4.88737	13.5632	4.50629	-1.47888	-2.64454	25437	28.4	10.0025	4.35287	0.0794986	0.026224	0.104365	94.7027	91.7225	524.856	0.53784	12.0317	4.90571	0.115388	0.0327547	0.733774	94.9066	90.2485	921.222	0.849333	396.366	0.311493	1272.47	0.000785873	TRUE	No
OGEBAF_full_repeat	14.9075	10.6494	14.9075	4034.61	2042.02	1.54527	0.7821	506.122	-2.50433	-5.42843	-3.77495	-4.62101	16.6898	4.82902	-1.05101	-2.32164	14373.9	28.4	10.0121	4.09419	0.0849709	0.034432	0.113835	94.8134	96.1697	524.868	0.475554	20.5727	4.51406	0.141477	0.0274461	0.951651	95.9343	89.9613	894.01	0.917108	369.142	0.441554	836.006	0.00119616	TRUE	No
DB12-UMODEH02_clean_repeat	11.8116	5.47188	11.8116	5189.64	2603.99	1.49053	0.7479	501.761	-2.18193	-5.01128	-3.71038	-4.58888	16.1491	5.01418	-0.728609	-2.25706	14250	28.4	78.7495	1.42151	0.0704883	0.0116278	0.506809	94.7751	89.5151	524.871	0.323012	49.3929	4.98622	0.350641	0.0266978	1.43549	95.4444	89.8846	998.008	1.33641	473.137	1.0134	466.879	0.00214188	TRUE	No
OQIMIM_full_repeat	5.82498	4.94652	5.82498	4313.26	2945.65	0.986397	0.67364	682.921	-2.7843	-5.30039	-3.9511	-4.86095	14.361	5.19317	-1.33099	-2.49778	19395	28.4	10.0139	4.10862	0.0821661	0.0278432	0.104917	94.5116	94.3738	524.893	0.502047	10.0303	4.97275	0.117326	0.0328672	0.806864	94.8265	92.1002	897.192	0.879687	372.299	0.377641	985.856	0.00101435	TRUE	No
JEVCAR_full_repeat	29.4904	28.0486	29.4904	2381.66	1543.66	1.17486	0.76148	648.141	-2.08729	-5.64688	-3.38244	-5.47297	20.317	11.9321	-0.883738	-2.17889	10356.6	15.979	10.0336	4.98859	0.0791412	0.0287251	0.10112	94.9619	95.2435	524.899	0.463263	19.0375	4.89372	0.137544	0.0317079	1.34941	95.0659	89.9172	939.063	0.878915	414.164	0.415653	996.419	0.00100359	TRUE	No
HAGGON_full_repeat	9.21486	8.22478	9.21486	2648.98	2015.97	0.930023	0.70778	761.03	-2.3427	-5.62121	-3.91596	-4.96388	18.7127	5.98125	-0.889384	-2.46264	21613.3	28.4	73.4324	1.44562	0.0708898	0.0118854	0.525755	94.6863	89.526	524.923	0.334832	47.8891	4.99225	0.356928	0.0298876	1.43839	95.3289	89.7351	982.011	1.34975	457.088	1.01492	450.37	0.0022204	TRUE	No
SEZSAS_full_repeat	4.81236	3.6692	4.7879	2425.26	2508.07	0.590072	0.61022	1034.13	-2.95444	-6.24331	-4.19697	-5.25205	18.7719	6.0221	-1.50112	-2.74365	29369.3	28.4	10.0549	4.87326	0.084447	0.0322211	0.103367	94.5373	92.417	525.059	0.511947	13.2009	4.80443	0.111814	0.0321912	0.768496	95.0164	89.8142	937.488	0.826463	412.429	0.314516	1311.31	0.000762594	TRUE	No
DB12-PEVQIS_clean_h_repeat	14.8973	7.78421	14.8768	3677.08	2227.49	1.25505	0.76028	605.743	-2.72527	-5.05095	-3.88386	-4.66991	13.2743	4.48651	-1.27195	-2.43054	17203.1	28.4	11.1804	4.10147	0.0878917	0.0326646	0.108631	94.5212	93.6719	525.097	0.492314	10.0825	4.94788	0.114306	0.0320314	0.885214	95.5694	90.8786	921.969	0.887648	396.873	0.395333	1003.89	0.000996121	TRUE	No
XAWVUN_full_repeat	10.7871	9.22295	10.7858	4705.06	2184.13	1.70273	0.79042	464.203	-2.49404	-4.87366	-3.75263	-4.5161	13.5821	4.35767	-1.04072	-2.29931	13183.4	28.4	10.0181	4.19297	0.0893434	0.0372886	0.1036	94.5461	95.4292	525.13	0.486679	10.0911	4.86097	0.123538	0.042566	0.951832	95.0076	91.7715	934.428	0.931487	409.298	0.444808	920.167	0.00108676	TRUE	No
ZAMPOW_full_repeat	8.90778	7.23574	8.90248	3408.76	2317.85	0.98872	0.6723	679.966	-2.30206	-5.90508	-3.70682	-5.43856	20.5649	9.88428	-0.84874	-2.2535	19311	28.4	11.3505	4.9971	0.0744781	0.024825	0.104844	94.5638	98.2543	525.153	0.496534	47.3796	4.9882	0.302322	0.0234275	1.42576	94.683	89.6482	1007.42	1.08225	482.27	0.585719	823.38	0.00121451	TRUE	No
GIZFEA_full_repeat	9.75731	9.3294	9.75731	3419.11	2564.82	1.13936	0.85468	750.157	-2.66057	-6.24758	-3.87032	-5.03533	20.4736	6.6495	-1.33983	-2.54958	15699.8	20.9287	10.0202	3.96176	0.0935869	0.0405492	0.1	94.5054	94.1093	525.207	0.398791	12.0134	4.74593	0.127168	0.0307355	0.944363	95.1408	89.6362	891.988	0.879668	366.781	0.480877	762.732	0.00131108	TRUE	No
ODEVOM_full_repeat	5.51398	4.01238	5.51398	2444.83	2001.17	0.674965	0.55248	818.518	-2.55933	-5.75724	-3.80359	-4.90728	18.2527	6.29952	-1.30454	-2.54881	14716.7	17.9797	10.0086	4.01421	0.0868891	0.0345408	0.104614	94.5183	96.5482	525.213	0.444584	12.4247	4.49689	0.123972	0.0291203	1.03484	94.6348	91.3547	871.845	0.889259	346.632	0.444676	779.516	0.00128285	TRUE	No
DB12-FEFDEB_manual_repeat	13.1091	11.5975	13.1091	3939.24	2124.35	1.33912	0.72216	539.259	-2.25718	-5.38417	-3.76762	-4.71498	17.8479	5.40728	-0.803859	-2.3143	15314.9	28.4	78.421	1.42105	0.07	0.0115789	0.468421	94.6451	89.5474	525.275	0.31027	39.6519	4.99827	0.345382	0.0289043	1.47985	94.5232	89.8289	981.021	1.35258	455.746	1.04231	437.248	0.00228703	TRUE	No
DB12-JUTCUW_SL_repeat	6.93163	5.60724	6.93163	2494.67	2634.34	0.658776	0.69566	1055.98	-3.06054	-5.33213	-4.15798	-4.99065	12.9655	4.75264	-1.60722	-2.70466	29989.9	28.4	10.0359	4.39955	0.0761604	0.0187735	0.100664	94.5118	89.6443	525.293	0.534952	10.082	4.37399	0.0875572	0.0245269	0.591811	95.1299	90.3842	837.293	0.730628	312	0.195677	1594.47	0.000627168	TRUE	No
DB12-UMODEH01_clean_repeat	11.3047	5.41503	11.3047	5157.51	2642.03	1.44607	0.74078	512.263	-2.15485	-5.08655	-3.71316	-4.60957	16.7333	5.11647	-0.701531	-2.25984	14548.3	28.4	78.5383	1.42105	0.07	0.0118362	0.504443	94.6719	89.562	525.296	0.319205	47.323	4.99552	0.34641	0.0289644	1.4687	95.4195	89.9494	980.144	1.3665	454.848	1.0473	434.306	0.00230252	TRUE	No
REWZEA_full_repeat	7.16885	5.86735	7.16885	3190.71	2615.36	0.843232	0.69118	819.67	-2.46767	-5.70109	-3.84956	-5.24047	18.4554	7.93886	-1.01435	-2.39625	23278.6	28.4	11.0664	4.9882	0.0737963	0.0246076	0.10474	94.6498	97.8773	525.313	0.530264	41.5789	5	0.303158	0.0227978	1.42632	94.6095	90.7191	1030.25	1.12276	504.936	0.592496	852.218	0.00117341	TRUE	No
UVEZED_full_repeat	10.9324	7.36428	10.9116	3795.82	2507.79	1.10306	0.72876	660.662	-2.36007	-5.18772	-3.82981	-4.73298	16.1394	5.15497	-0.906749	-2.3765	18762.8	28.4	74.4494	1.46395	0.07	0.0122069	0.483349	94.5631	89.548	525.35	0.326917	42.436	4.99341	0.332237	0.0276563	1.43512	94.7922	89.7083	1010.33	1.30763	484.976	0.980714	494.513	0.00202219	TRUE	No
KOZQEX_full_repeat	22.4236	6.8609	22.4236	4444.5	1915.14	1.88536	0.8124	430.896	-2.49425	-4.97703	-3.71821	-4.44948	14.1709	4.1739	-1.04094	-2.26489	12237.4	28.4	10.4428	4.26504	0.0890912	0.0343181	0.108101	94.9267	95.7536	525.361	0.479948	12.6961	4.94055	0.137479	0.0405992	0.930486	94.8791	90.3489	957.988	0.950019	432.628	0.470071	920.345	0.00108655	TRUE	No
KOKCEV_full_repeat	9.35544	7.87236	9.35544	2931.61	2081.36	1.02266	0.72606	709.969	-2.74511	-5.17715	-3.98713	-4.75368	13.8814	4.37525	-1.29179	-2.53381	20163.1	28.4	10.0206	4.47069	0.0844646	0.0308587	0.100626	94.6219	95.3653	525.412	0.523085	12.6383	4.80753	0.127109	0.0372251	0.859499	94.8707	90.3455	906.329	0.924865	380.917	0.40178	948.074	0.00105477	TRUE	No
HAFCUP_full_repeat	4.96814	4.70468	4.9563	2536.64	2998.95	0.52806	0.6243	1182.24	-2.90174	-5.78916	-4.14915	-5.15197	16.4805	5.72375	-1.44842	-2.69584	33575.7	28.4	10.055	4.99574	0.0745148	0.0237964	0.100356	94.5879	92.0842	525.416	0.562371	13.2285	4.92083	0.10927	0.0408699	0.832207	94.7565	89.5187	1034.03	0.818874	508.609	0.256503	1982.86	0.000504322	TRUE	No
EPICEM_full_repeat	8.24745	7.5514	7.89621	4563.64	2932.64	1.30701	0.8399	642.613	-2.68871	-5.40256	-3.96902	-4.70803	15.4898	4.21803	-1.23539	-2.5157	18250.2	28.4	10.0335	4.40309	0.0958106	0.0441507	0.10043	94.5022	94.3235	525.502	0.468694	11.7868	4.93257	0.131639	0.0345182	1.03092	95.0964	89.5159	920.907	0.982725	395.405	0.514031	769.224	0.00130001	TRUE	No
NUXNOM_full_repeat	5.99233	5.61679	5.99233	4565.56	2989.3	1.06252	0.69568	654.746	-2.25605	-5.44706	-3.81593	-4.79456	18.2133	5.58572	-0.802734	-2.36261	18594.8	28.4	77.2045	1.4089	0.07	0.0116581	0.522417	94.5919	89.5009	525.529	0.321915	45.7906	4.99375	0.347077	0.0303641	1.49693	95.3105	89.5337	972.895	1.35824	447.367	1.03632	431.686	0.0023165	TRUE	No
QUPZIM01_full_repeat	9.92167	9.83528	9.92167	2406.45	1695.86	0.825073	0.58144	704.7	-2.27164	-5.716	-3.87559	-4.92988	19.6594	6.01757	-0.818319	-2.42227	20013.5	28.4	74.3353	1.43599	0.0729297	0.0116566	0.541123	94.5076	89.5362	525.534	0.337819	44.9177	4.99325	0.326596	0.0363849	1.33443	95.1512	89.5425	942.474	1.37534	416.94	1.03752	401.861	0.00248842	TRUE	No
MORTUJ_full_repeat	9.33847	8.17804	9.31923	3373.94	2188.54	1.06407	0.69022	648.657	-2.39418	-5.31142	-3.85722	-4.79574	16.6507	5.35679	-0.940859	-2.4039	18421.9	28.4	69.701	1.4404	0.07	0.0115435	0.50342	94.6929	89.517	525.56	0.336669	37.1351	4.99856	0.318265	0.0276718	1.46897	94.8104	89.56	1004.62	1.31271	479.055	0.976037	490.817	0.00203742	TRUE	No
DB12-UMOBEF01_clean_repeat	11.7262	5.9809	11.7256	5196.36	2627.4	1.49439	0.7556	505.618	-2.18006	-5.04359	-3.70654	-4.58699	16.3441	5.02531	-0.726746	-2.25322	14359.5	28.4	78.009	1.41401	0.0710986	0.0115095	0.518318	94.615	89.5662	525.646	0.325343	50.6743	4.99816	0.377861	0.0250018	1.47035	94.9876	89.7186	1003.28	1.33548	477.631	1.01013	472.84	0.00211488	TRUE	No
TIHCIY_full_repeat	7.39114	6.71362	7.39114	2334.11	2016.14	0.688213	0.59446	863.768	-2.44421	-5.74069	-3.99805	-5.02661	18.8153	5.8707	-0.990895	-2.54473	24531	28.4	75.7528	1.42921	0.07	0.0116667	0.4958	94.5578	89.5172	525.666	0.320029	46.2641	4.99886	0.340448	0.0315763	1.33577	95.0602	90.0071	998.325	1.32796	472.658	1.00793	468.94	0.00213247	TRUE	No
OGUFIF_full_repeat	7.75599	5.17913	7.75049	1949.75	2005.59	0.526249	0.54132	1028.63	-2.29916	-5.86706	-3.85532	-4.96257	20.3645	6.31983	-1.05105	-2.60721	18212.4	17.7055	69.3524	1.42714	0.07	0.01205	0.50319	94.5131	89.5166	525.707	0.329823	43.3813	4.98639	0.353091	0.0295556	1.4609	95.1441	89.5356	966.276	1.33722	440.569	1.0074	437.332	0.00228659	TRUE	No
DB12-RAHNOF_clean_repeat	19.0385	6.57368	19.0385	3653.03	2173.02	1.24478	0.74046	594.848	-2.23178	-5.32809	-3.77676	-4.72588	17.6728	5.41732	-0.77846	-2.32344	16893.7	28.4	77.4163	1.40892	0.07	0.0115086	0.519979	94.703	89.5639	525.718	0.322766	44.9812	4.99892	0.35669	0.0303727	1.47273	94.7667	89.7258	976.568	1.36756	450.85	1.0448	431.519	0.0023174	TRUE	No
DB12-ic5028256_si_002_freeONLY_repeat	11.3795	3.3255	11.3795	1529.49	1427.19	0.524222	0.48916	933.059	-2.2735	-5.7298	-3.80126	-4.95049	19.7275	6.55946	-1.05967	-2.58744	15266.3	16.3616	72.9482	1.3898	0.07	0.0111413	0.482596	94.6079	89.519	525.822	0.315041	36.3796	4.99234	0.323459	0.0302424	1.48716	95.1029	89.612	962.882	1.34952	437.06	1.03447	422.495	0.00236689	TRUE	No
DB12-CAVPIA_manual_repeat	19.9203	7.7515	19.9203	4735.4	1970.63	1.8764	0.78086	416.142	-2.46436	-4.91036	-3.71391	-4.45329	13.961	4.22013	-1.01105	-2.26059	11818.4	28.4	10.0372	4.42677	0.091879	0.0352932	0.107574	94.5725	96.7076	525.899	0.481705	12.9714	4.98233	0.134295	0.0357144	1.01872	95.4078	90.4509	970.125	0.974577	444.226	0.492872	901.302	0.00110951	TRUE	No
LICGOW_full_repeat	30.1957	28.6671	30.1957	3391.85	1552.48	1.75304	0.80238	457.705	-2.23977	-5.77296	-3.40525	-5.9333	20.1664	14.4294	-0.78716	-1.95263	12977.7	28.3539	11.2467	4.99965	0.0723682	0.0233658	0.103025	94.5007	93.1707	525.93	0.426915	18.1578	4.88075	0.104973	0.0299835	1.12792	94.5241	89.9031	933.441	0.724941	407.511	0.298026	1367.37	0.000731332	TRUE	No
DB12-CETGOY_clean_repeat	10.225	9.4107	10.225	3155.28	1955.02	0.957162	0.59306	619.591	-2.24843	-5.51856	-3.80809	-4.86713	18.6649	6.04471	-0.795107	-2.35477	17596.4	28.4	75.6901	1.42493	0.0723804	0.0114407	0.528718	94.5611	89.5754	525.983	0.331913	44.5929	4.98714	0.332233	0.032524	1.40745	95.2823	89.7282	960.377	1.3555	434.394	1.02359	424.383	0.00235636	TRUE	No
DB12-FAWCEN02_SL_repeat	11.4157	3.43571	11.4098	1587.44	1467.1	0.538589	0.49776	924.136	-2.27134	-5.71599	-3.79952	-4.9505	19.661	6.56942	-1.04973	-2.57791	15393.8	16.6575	73.842	1.3899	0.07	0.0111199	0.483969	94.6428	89.501	526.016	0.314382	37.5089	4.9976	0.336502	0.0308242	1.44242	94.6104	89.8164	961.079	1.35667	435.063	1.04229	417.412	0.00239571	TRUE	No
XUXKAF_full_repeat	8.38634	7.65792	8.38107	2602.91	2266.01	0.850892	0.74076	870.564	-2.8416	-4.98657	-4.06362	-4.79567	12.2429	4.17833	-1.38828	-2.6103	24724	28.4	10.2272	4.55018	0.0850905	0.0330269	0.10915	94.5065	92.3234	526.027	0.55441	10.1077	4.96778	0.116875	0.0355509	0.964445	94.5601	90.121	940.387	0.926626	414.36	0.372216	1113.22	0.000898293	TRUE	No
DB12-UMOVEZ04_clean_repeat	11.4332	6.00494	10.4646	5210.7	2715.12	1.43295	0.74666	521.06	-2.16645	-5.11808	-3.71316	-4.61559	16.847	5.15082	-0.713129	-2.25984	14798.1	28.4	79.1374	1.42277	0.0709766	0.0116991	0.518946	94.7203	89.5128	526.079	0.325416	46.5283	4.99376	0.345366	0.029574	1.48022	95.3237	89.6355	982.851	1.36434	456.772	1.03892	439.659	0.00227449	TRUE	No
PADPIU01_full_repeat	6.98468	5.22394	6.98468	4747.77	3501.53	1.00601	0.74194	737.51	-2.2777	-5.52845	-3.87981	-4.86156	18.5543	5.60351	-0.824386	-2.42649	20945.3	28.4	71.5668	1.45287	0.07	0.0123961	0.542105	94.6304	89.5261	526.119	0.33807	50.8383	4.97928	0.347044	0.035891	1.3109	95.021	89.5263	960.332	1.37671	434.213	1.03864	418.058	0.00239201	TRUE	No
DB12-MECWEX_manual_repeat	11.423	3.1317	11.423	0	0	0	0	921.046	-2.31443	-5.78649	-3.82554	-4.94817	19.8174	6.40761	-1.0901	-2.60121	15439	16.7624	73.5955	1.42278	0.0721671	0.0110772	0.464602	94.5293	89.6411	526.134	0.319018	37.4212	4.97957	0.323379	0.0289501	1.44609	95.3065	89.5025	974.083	1.32807	447.95	1.00905	443.933	0.00225259	TRUE	No
DB12-QEFWUV_freeONLY_repeat	31.7635	28.2677	31.7635	3140.03	1572.73	1.53874	0.7707	500.861	-2.47098	-5.78861	-3.77595	-4.67189	18.936	5.11379	-1.04813	-2.3531	13260.6	26.4756	10.0143	4.26261	0.0953177	0.0429041	0.113388	94.8213	96.194	526.143	0.423191	39.169	4.89954	0.250032	0.0253547	0.930813	95.267	89.9453	1019.52	1.05463	493.374	0.63144	781.348	0.00127984	TRUE	No
DB12-NAHNES_clean_repeat	12.5291	11.4526	12.5291	3619.22	2094.62	1.23985	0.71756	578.743	-2.25364	-5.35506	-3.77305	-4.72738	17.702	5.44705	-0.800319	-2.31973	16436.3	28.4	76.749	1.4273	0.0704883	0.0116555	0.509264	94.7588	89.5096	526.148	0.32612	42.1841	4.97246	0.335374	0.0291449	1.49556	95.1134	89.5897	979.362	1.33794	453.214	1.01181	447.922	0.00223253	TRUE	No
DB12-EWIDUK_SL_repeat	11.3759	3.1863	11.3759	0	0	0	0	917.212	-2.34036	-5.75431	-3.83755	-4.97281	19.4858	6.4797	-1.08609	-2.58328	16471.6	17.9583	74.0534	1.39291	0.07	0.0109269	0.46946	94.5903	89.518	526.159	0.311106	36.9323	4.99896	0.32278	0.0298704	1.41329	94.8736	89.7174	971.986	1.32609	445.827	1.01499	439.244	0.00227664	TRUE	No
JETTOS_full_repeat	6.49119	4.15479	6.35259	1671.6	2779.87	0.361539	0.60124	1663.22	-2.34649	-5.98438	-3.85584	-5.02617	20.7639	6.67988	-1.43067	-2.94002	13701.7	8.23808	71.3254	1.42234	0.073418	0.010693	0.43743	94.5793	89.5062	526.167	0.318621	31.952	4.99698	0.328266	0.0272334	1.47517	94.9293	89.5663	975.975	1.34876	449.808	1.03014	436.649	0.00229017	TRUE	No
IYIGIG_full_repeat	8.46899	7.3694	8.46899	3955.57	2827.55	1.05955	0.7574	714.825	-2.13705	-5.60656	-3.90748	-4.80532	19.8029	5.12457	-0.683727	-2.45416	20301	28.4	70.8746	1.45771	0.072031	0.012119	0.570391	94.6108	89.5233	526.261	0.34491	57.7379	4.99979	0.398436	0.0369118	1.37707	95.3857	89.5808	930.231	1.4915	403.97	1.14659	352.322	0.00283831	TRUE	No
CADJAT_full_repeat	8.26887	7.64196	8.26578	5471.15	2867.64	1.57283	0.82438	524.142	-2.70065	-5.13003	-3.79928	-4.84263	13.8662	5.95515	-1.24733	-2.34596	14885.6	28.4	10.006	3.86916	0.0846673	0.0305271	0.101217	94.689	92.2153	526.29	0.473153	14.8966	4.96579	0.132156	0.0287093	0.744605	94.7176	90.2969	946.508	0.853319	420.218	0.380167	1105.35	0.000904688	TRUE	No
KEXJON_full_repeat	5.39847	4.53028	5.29818	2520.36	2729.18	0.538818	0.58346	1082.86	-2.37475	-5.83884	-3.87358	-4.93767	19.7719	6.07349	-1.15046	-2.64929	18149.2	16.7604	70.177	1.42105	0.07	0.0114299	0.489287	94.6574	89.5482	526.3	0.328205	38.5622	4.99602	0.342711	0.0277812	1.45703	94.6769	89.7259	981.601	1.31576	455.301	0.987556	461.038	0.00216902	TRUE	No
ZAHLOM_full_repeat	11.099	7.62883	10.9485	3791.14	2229.39	1.17455	0.6907	588.045	-2.1551	-5.47451	-3.77676	-4.76391	18.9461	5.63431	-0.701786	-2.32344	16700.5	28.4	72.6611	1.42489	0.0726856	0.0117372	0.570415	94.5172	89.5063	526.301	0.343215	52.6656	4.98977	0.3742	0.0327422	1.40491	95.1676	89.566	954.553	1.39342	428.252	1.0502	407.779	0.00245231	TRUE	No
ANOFOB_full_repeat	6.23352	4.82003	6.21975	4980.61	3496.79	1.04965	0.73694	702.069	-2.82399	-5.07911	-3.96555	-4.74167	12.8715	4.42983	-1.37067	-2.51223	19938.8	28.4	10.0063	4.11332	0.0796261	0.025451	0.102864	94.8125	92.7869	526.324	0.518935	10.0085	4.92697	0.104154	0.031006	0.684215	96.1629	92.302	878.599	0.829533	352.275	0.310598	1134.18	0.000881691	TRUE	No
TUMKET_full_repeat	6.44479	5.37565	6.44479	3290.81	2800.98	0.822251	0.69986	851.145	-2.82651	-5.52038	-4.09348	-5.04841	15.3758	5.45046	-1.37319	-2.64016	24172.5	28.4	10.0037	4.78551	0.0932121	0.0405659	0.100313	94.5294	93.6645	526.373	0.506577	10.0374	4.99115	0.110582	0.0323688	0.84097	94.7436	93.0232	897.389	0.896952	371.016	0.390376	950.408	0.00105218	TRUE	No
DB12-HEHCOO_freeONLY_repeat	9.66574	7.84648	9.66574	2180.95	1893.79	0.632313	0.54906	868.323	-2.45927	-6.12494	-3.96693	-5.09882	20.9225	6.46047	-1.07244	-2.5801	21159.7	24.3685	69.8317	1.41162	0.07	0.0111777	0.483585	94.5804	89.5154	526.376	0.325477	36.8543	4.99374	0.319106	0.0303446	1.39912	94.98	89.5497	976.494	1.30567	450.118	0.98019	459.215	0.00217763	TRUE	No
DB12-c4dt03702b_c4dt03702b2_freeONLY_repeat	8.83143	6.21194	8.83143	3904.85	2313.07	1.15832	0.68614	592.349	-2.1035	-5.40521	-3.79142	-4.74806	18.8451	5.4602	-0.650186	-2.33811	16822.7	28.4	73.2731	1.42573	0.0728076	0.011635	0.573846	94.5017	89.5571	526.38	0.341359	62.9796	4.99918	0.351463	0.0100318	1.49986	97.4336	91.3874	958.642	1.38343	432.262	1.04207	414.811	0.00241074	TRUE	No
IGIROG_full_repeat	7.65984	6.91333	7.65377	4527.87	3145.09	1.14249	0.79358	694.598	-2.60848	-5.31737	-3.89818	-4.88762	15.4615	5.6474	-1.15516	-2.44486	19726.6	28.4	10.0236	4.47127	0.0847044	0.0336972	0.121558	94.5768	96.3159	526.411	0.517345	43.9571	4.9929	0.276212	0.0187147	1.05525	94.9967	89.6005	1084.1	1.04152	557.684	0.524171	1063.94	0.000939907	TRUE	No
RURXUY_full_repeat	7.69248	6.28628	7.69248	4558.3	2744.93	1.19233	0.718	602.182	-2.27097	-5.35676	-3.78548	-4.82267	17.6128	5.91998	-0.817648	-2.33216	17102	28.4	69.2223	1.42105	0.07	0.0119126	0.541742	94.5576	89.502	526.473	0.337943	43.5611	4.99224	0.323164	0.0305833	1.4271	95.3934	89.6185	981.036	1.32758	454.563	0.989636	459.323	0.00217712	TRUE	No
PAXTEQ_full_repeat	8.42214	8.05092	8.42214	3095.07	1992.34	1.09129	0.70248	643.703	-2.88255	-5.46415	-3.9102	-5.0052	14.735	6.24992	-1.42923	-2.45688	18281.2	28.4	10.0125	3.92252	0.0816506	0.0242984	0.100716	94.5486	90.3756	526.481	0.471185	10	4.35788	0.0990445	0.0241872	0.614958	94.6835	91.4368	832.208	0.720775	305.727	0.249589	1224.92	0.000816379	TRUE	No
KAYPEF_full_repeat	5.59407	5.061	5.58268	1785.47	2248.62	0.390631	0.49196	1259.4	-2.26611	-5.7944	-3.79889	-4.93288	20.1384	6.47245	-1.23835	-2.77114	13425.2	10.66	71.5731	1.42149	0.0712338	0.0112648	0.461043	94.7839	89.5026	526.482	0.321421	35.2664	4.99961	0.331799	0.029244	1.4659	95.0649	89.5698	969.051	1.3651	442.569	1.04368	424.047	0.00235823	TRUE	No
DB12-OWIZAW_clean_repeat	14.2364	11.7567	14.2364	5014.04	1898.6	2.09605	0.79368	378.65	-2.52895	-5.23487	-3.68677	-4.47999	15.4446	4.52747	-1.07563	-2.23345	10753.6	28.4	10.0148	3.91044	0.0894069	0.0355228	0.101607	94.583	93.3657	526.499	0.437222	10.1293	4.97257	0.127426	0.0376558	0.884875	94.9174	90.0699	962.596	0.889294	436.098	0.452072	964.664	0.00103663	TRUE	No
JITTEO_full_repeat	7.14003	6.55624	7.14003	4816.44	3214.2	1.16471	0.77726	667.341	-2.8068	-5.55234	-3.98627	-4.75139	15.6707	4.36707	-1.35348	-2.53295	18952.5	28.4	10.0267	4.04725	0.0847226	0.0321738	0.100102	94.6091	93.1373	526.499	0.482663	10.0365	4.94311	0.121201	0.0319847	0.840828	94.7448	90.7656	902.039	0.89128	375.541	0.408617	919.054	0.00108808	TRUE	No
JIJHES_full_repeat	8.35741	6.60973	8.33554	3547.6	3414.97	0.85031	0.81852	962.621	-2.81289	-5.86724	-4.10663	-5.25023	17.4333	6.52731	-1.35957	-2.65331	27338.4	28.4	10.6615	4.95296	0.0832783	0.0322527	0.102392	94.501	94.9779	526.569	0.523397	32.6105	4.92901	0.241013	0.0208138	1.13122	94.7567	89.7111	1097.89	1.01797	571.325	0.49457	1155.2	0.000865655	TRUE	No
TABQUJ_full_repeat	5.34057	4.19372	5.19841	3095.98	2185.67	0.81924	0.57836	705.959	-2.79245	-5.796	-3.99809	-5.04264	17.1434	5.96196	-1.33913	-2.54477	20049.2	28.4	10.0108	4.151	0.0894078	0.0374716	0.100031	94.5965	93.4839	526.64	0.461955	10.0161	4.94033	0.126805	0.0409912	0.796435	94.7482	90.1623	895.267	0.883657	368.627	0.421702	874.142	0.00114398	TRUE	No
REQXAO_full_repeat	6.78365	6.52718	6.77648	3009.45	2582.41	0.845869	0.72584	858.088	-2.56391	-5.73673	-3.91709	-5.1256	18.1094	6.89785	-1.1106	-2.46377	24369.7	28.4	10.323	4.99796	0.0728919	0.022889	0.101656	94.8634	97.8859	526.647	0.540992	46.8421	5	0.303158	0.0227978	1.20526	94.6483	90.2779	1071.6	1.0858	544.957	0.544803	1000.28	0.000999719	TRUE	No
YEKPEN_full_repeat	5.84309	4.96838	5.7501	4672.52	3057.19	1.05983	0.69344	654.284	-2.82726	-5.18409	-3.94392	-4.83726	13.4521	5.09894	-1.37394	-2.4906	18581.7	28.4	10.0142	3.99718	0.0858536	0.0314331	0.103054	94.5193	91.5161	526.654	0.492782	10.0528	4.97807	0.121297	0.0348732	0.707986	94.7393	91.1854	900.892	0.854093	374.238	0.361311	1035.78	0.000965457	TRUE	No
DB12-MUWQEB_clean_repeat	15.6648	9.57746	15.5128	1779.94	1286.82	0.72881	0.5269	722.947	-2.41206	-5.93115	-3.83326	-4.97216	20.0859	6.50052	-0.958737	-2.37994	20531.7	28.4	10.004	5	0.0741142	0.0235407	0.100217	94.5534	99.4647	526.731	0.533523	41.9046	4.99571	0.318557	0.0249832	1.41282	94.6962	89.8316	1006.25	1.17559	479.517	0.642062	746.839	0.00133898	TRUE	No
LEWLEG02_full_repeat	5.90687	5.2225	5.75422	3767.74	2917.85	0.883437	0.68416	774.416	-2.95536	-5.23228	-4.05025	-4.84035	12.9959	4.50961	-1.50204	-2.59693	21993.4	28.4	10.4047	4.18467	0.0847656	0.0274647	0.102008	94.5108	90.4776	526.755	0.508121	10.0654	4.61304	0.101435	0.0250334	0.631012	95.0138	91.657	849.694	0.774382	322.939	0.266261	1212.87	0.000824491	TRUE	No
LOPCEY_full_repeat	5.3234	4.84085	5.32286	2439.11	3001.08	0.557103	0.68546	1230.4	-2.29494	-6.36139	-4.02999	-5.1353	23.21	6.30876	-1.01151	-2.74655	23630.9	19.2059	69.2143	1.43136	0.0730518	0.0116069	0.551737	94.5239	89.5231	526.766	0.342456	41.9187	4.99468	0.360444	0.0382236	1.44498	94.9981	89.5006	926.492	1.46128	399.725	1.11882	357.275	0.00279897	TRUE	No
YIGQUA_full_repeat	7.22804	5.73144	7.22518	4357.19	2828.98	1.15623	0.7507	649.266	-2.4648	-4.91598	-3.88996	-4.6668	13.9906	4.43395	-1.01148	-2.43664	18439.2	28.4	80.8145	1.5193	0.0700017	0.0119701	0.380759	94.5746	89.5651	526.79	0.292805	36.9364	4.99939	0.307032	0.0241363	1.41176	94.9794	89.5725	1037.52	1.27885	510.725	0.986044	517.953	0.00193068	TRUE	No
DB12-FAHPOV_freeONLY_repeat	15.8333	12.7086	15.8333	4164.53	1936.74	1.67782	0.78028	465.034	-2.66178	-5.46418	-3.7717	-4.56385	15.9952	4.52135	-1.20847	-2.31838	13207	28.4	10.0008	3.69921	0.0811465	0.0280336	0.101297	94.5768	92.6704	526.792	0.45335	10.3535	4.89274	0.120742	0.0336815	0.790305	95.235	90.2716	925.21	0.839994	398.418	0.386645	1030.45	0.000970449	TRUE	No
JATWAG01_full_repeat	6.49477	5.60892	6.4848	966.961	1407.16	0.240661	0.35022	1455.23	-2.32143	-5.69969	-3.61002	-5.13206	19.2821	8.68733	-1.44419	-2.73278	10969.2	7.53775	10.0738	4.36522	0.0949854	0.042344	0.105136	94.819	95.9695	526.799	0.412453	31.7713	4.93522	0.239523	0.0286888	1.15693	95.0042	89.5061	1012.86	1.08271	486.064	0.670258	725.189	0.00137895	TRUE	No
HAFCUP01_full_repeat	4.9904	4.8827	4.9904	2553.64	2883.69	0.547321	0.61806	1129.24	-2.84398	-5.98005	-4.12145	-5.24427	17.8997	6.40866	-1.39066	-2.66814	32070.3	28.4	10.0246	4.99956	0.0722301	0.0222824	0.10028	94.5256	94.2843	526.864	0.549504	13.3337	4.74056	0.107423	0.0362847	0.943391	94.5758	90.1899	967.157	0.825277	440.293	0.275772	1596.58	0.000626338	TRUE	No
NUBPIL_full_repeat	11.5718	9.80531	11.5718	3638.28	2215.57	1.21036	0.73706	608.956	-2.22415	-5.41906	-3.78103	-4.7574	18.2356	5.57282	-0.77083	-2.32771	17294.4	28.4	77.6551	1.42602	0.0713428	0.0116816	0.528821	94.6657	89.5092	526.879	0.329241	47.4092	4.99548	0.367298	0.029158	1.49366	94.9416	89.5701	975.179	1.35661	448.3	1.02737	436.359	0.00229169	TRUE	No
PAPKAU_full_repeat	7.101	5.61552	7.09502	3596.85	3229.27	0.797057	0.7156	897.795	-2.65001	-5.6854	-4.12159	-5.01554	17.3251	5.10235	-1.19669	-2.66828	25497.4	28.4	70.3142	1.51611	0.07	0.0122683	0.398933	94.5739	89.5208	526.92	0.317467	34.0966	4.99998	0.318216	0.0239875	1.43212	94.7537	89.8443	1047.66	1.28209	520.741	0.964623	539.84	0.0018524	TRUE	No
SARTAJ_full_repeat	10.0706	9.09683	10.0667	3127.73	2117.84	0.973305	0.65904	677.109	-2.26598	-5.52615	-3.83603	-4.84404	18.6081	5.75342	-0.812659	-2.38271	19229.9	28.4	75.9186	1.44326	0.0707153	0.0119548	0.527445	94.7487	89.5013	526.987	0.332138	49.3148	4.99638	0.369145	0.0308249	1.43609	94.9449	89.5208	974.462	1.36052	447.475	1.02838	435.125	0.00229819	TRUE	No
TUTFOG_full_repeat	6.9856	6.64898	6.91676	2112.66	2062.85	0.549681	0.53672	976.418	-2.41742	-6.01459	-3.90816	-5.0439	20.5315	6.48244	-1.13959	-2.63034	18512.4	18.9595	62.6316	1.42134	0.07	0.0115813	0.5052	94.5429	89.542	527.016	0.343425	36.851	4.99164	0.322816	0.0275174	1.44106	95.1775	89.5562	983.386	1.29325	456.37	0.949821	480.481	0.00208125	TRUE	No
JOYKOZ_full_repeat	12.3004	12.1628	12.2993	1191.45	1128.91	0.469312	0.44468	947.504	-2.52834	-6.00472	-3.99288	-5.08177	19.8421	6.21506	-1.20909	-2.67362	19762.1	20.857	68.1457	1.47944	0.0711406	0.0115457	0.421354	94.6071	89.5152	527.103	0.324816	31.0526	4.99609	0.31097	0.0251171	1.48438	94.8411	89.6518	994.047	1.29063	466.944	0.96581	483.474	0.00206836	TRUE	No
DB12-MIDSUP01_clean_repeat	10.8821	9.55664	10.8743	2743.87	1853.26	0.955258	0.6452	675.413	-2.26254	-5.5911	-3.84183	-4.8562	18.9984	5.78971	-0.809226	-2.38851	19181.7	28.4	75.571	1.43628	0.0705317	0.011835	0.529047	94.7773	89.5207	527.132	0.331527	46.7356	4.99723	0.346705	0.0335731	1.40877	95.1381	89.5201	962.342	1.37209	435.21	1.04056	418.246	0.00239094	TRUE	No
QEBREW_full_repeat	7.37615	5.61805	7.37615	1857.2	1885.84	0.456695	0.46374	1015.42	-2.53249	-6.09529	-3.9969	-5.08708	20.3353	6.22237	-1.24319	-2.7076	19767.3	19.4672	61.6316	1.42105	0.07	0.0110526	0.468421	94.5021	89.5245	527.145	0.338367	32.8662	4.9831	0.320161	0.0255625	1.39525	94.5455	89.9847	988.615	1.28379	461.47	0.945426	488.108	0.00204873	TRUE	No
JUTPUM_full_repeat	9.44468	7.84737	9.44468	1701.58	1694.7	0.509159	0.5071	995.976	-2.13118	-6.22073	-3.85791	-4.9958	23.3419	6.49475	-0.929906	-2.65663	15831.6	15.8956	68.245	1.42205	0.0730349	0.0114536	0.535577	94.625	89.5438	527.146	0.343067	40.6565	4.99999	0.37659	0.035319	1.49592	94.9116	89.5663	911.456	1.47089	384.31	1.12783	340.753	0.00293468	TRUE	No
BAWZEH_full_repeat	5.60424	4.43123	5.59411	6000.19	3524.18	1.20437	0.70738	587.333	-2.20469	-5.44363	-3.77527	-4.79484	18.4869	5.8194	-0.751373	-2.32196	16680.3	28.4	75.9769	1.42105	0.0720851	0.0114837	0.534831	94.5499	89.6121	527.153	0.331296	47.5349	4.99699	0.370378	0.0294137	1.48617	94.9664	89.7078	969.935	1.36563	442.782	1.03433	428.086	0.00233598	TRUE	No
DB12-DIDDOK_freeONLY_repeat	9.60031	8.17399	9.60031	4954.16	2605.11	1.4135	0.74328	525.823	-2.14989	-5.26601	-3.71932	-4.66055	17.7859	5.37224	-0.696571	-2.266	14933.4	28.4	77.8983	1.41911	0.0718379	0.011631	0.527788	94.5404	89.5703	527.183	0.327439	50.458	4.99428	0.370872	0.0277614	1.49108	95.3154	89.5313	978.317	1.35793	451.135	1.0305	437.784	0.00228423	TRUE	No
DB12-GUPBUP_SL_repeat	12.6903	3.67391	12.6903	1700.7	1564.04	0.588553	0.54126	919.632	-2.81216	-5.61907	-4.11414	-5.06896	16.021	5.44982	-1.35884	-2.66082	26117.6	28.4	10.1417	4.92518	0.0914601	0.0415603	0.100565	94.5059	93.0438	527.198	0.517348	12.1279	4.70252	0.112273	0.0363894	0.815975	94.6333	92.2569	883.049	0.875345	355.851	0.357998	994.003	0.00100603	TRUE	No
DB12-EPOTAF_clean_repeat	7.63453	6.61136	7.60767	5181.22	2980.45	1.28148	0.73716	575.237	-2.1219	-5.19728	-3.74671	-4.68224	17.5533	5.33971	-0.668587	-2.29339	16336.7	28.4	70.5931	1.42105	0.07	0.0121053	0.578012	94.55	89.5123	527.239	0.33972	49.2419	4.9418	0.358646	0.032696	1.49706	95.2196	89.5945	952.448	1.40995	425.209	1.07023	397.307	0.00251694	TRUE	No
CEJKEL01_full_repeat	5.59572	5.07603	5.51636	1636.32	1967.23	0.391141	0.47024	1202.21	-2.80157	-5.69899	-4.09003	-5.07488	16.5376	5.62125	-1.4958	-2.78426	24308.2	20.2196	10.0163	4.78852	0.0941585	0.0429182	0.104066	94.5006	93.5421	527.333	0.4944	10.1387	4.96528	0.118188	0.0398312	0.897943	94.7748	90.6749	907.971	0.915463	380.638	0.421063	903.993	0.0011062	TRUE	No
DAQQIZ_full_repeat	12.6437	7.12742	12.5671	3925.24	2206.59	1.26819	0.71292	562.146	-2.09761	-5.13025	-3.73791	-4.67661	17.3093	5.35783	-0.644295	-2.28459	15965	28.4	74.7915	1.42344	0.0716859	0.0117481	0.579892	94.6502	89.5087	527.347	0.340637	52.5576	4.998	0.353199	0.0341388	1.4353	95.623	89.5371	956.505	1.42579	429.159	1.08515	395.483	0.00252855	TRUE	No
DB12-REWNEO01_clean_repeat	18.5111	6.94262	11.7916	3769.34	2252.81	1.24474	0.74394	597.662	-2.21413	-5.28051	-3.75738	-4.70244	17.502	5.39409	-0.760808	-2.30406	16973.6	28.4	74.2843	1.42105	0.07	0.0119831	0.540997	94.5763	89.5257	527.493	0.331162	48.6247	5	0.36081	0.0280865	1.49293	95.123	89.6828	982.256	1.34268	454.763	1.01151	449.587	0.00222426	TRUE	No
LAPGAL_full_repeat	6.02529	5.61307	6.02529	3715.16	2746.78	0.896093	0.66252	739.332	-2.81233	-5.14358	-4.01547	-4.81102	13.3061	4.54075	-1.35901	-2.56215	20997	28.4	10.022	4.28104	0.086776	0.0348005	0.101858	94.6446	92.7168	527.495	0.516268	10.2871	4.83687	0.112793	0.0288611	0.961879	95.2749	90.1391	913.31	0.89888	385.815	0.382612	1008.37	0.000991697	TRUE	No
IDIQUJ_full_repeat	8.57355	8.13044	8.56685	2599.87	2077.15	0.902367	0.72094	798.933	-2.49045	-5.95599	-3.86237	-5.26978	19.7803	8.03306	-1.03713	-2.40905	22689.7	28.4	10.1026	4.99745	0.07244	0.0227772	0.100541	95.0762	98.4905	527.505	0.524708	46.7217	4.99137	0.308152	0.0227528	1.2876	94.8514	89.6449	1050.03	1.08259	522.527	0.557885	936.62	0.00106767	TRUE	No
DB12-ADASIJ_clean_repeat	18.2344	6.60024	18.2344	3501.84	2203.54	1.15897	0.72928	629.247	-2.25006	-5.30006	-3.78495	-4.74611	17.4084	5.48601	-0.796742	-2.33163	17870.6	28.4	77.7162	1.42105	0.07	0.0116732	0.528949	94.7556	89.5135	527.524	0.326597	44.2931	4.99932	0.342959	0.0308429	1.49005	94.9651	89.5824	979.686	1.35686	452.161	1.03026	438.881	0.00227852	TRUE	No
SUMRAW_full_repeat	12.3282	11.4325	12.2809	896.511	1170.46	0.358341	0.46784	1305.56	-2.50448	-6.00248	-3.99687	-5.14384	19.9655	6.54654	-1.26806	-2.76045	22501.7	17.2352	70.5519	1.43777	0.07	0.0114071	0.466198	94.5633	89.5126	527.564	0.322602	36.7293	4.9913	0.323641	0.0269359	1.46022	95.0469	89.6721	1000.57	1.28569	473.005	0.963091	491.132	0.00203611	TRUE	No
HAFDOI_full_repeat	5.99643	3.76734	5.04808	2084.81	2635.55	0.496865	0.62812	1264.16	-1.97737	-5.95799	-3.4111	-5.20366	22.7202	10.2314	-1.01404	-2.44776	11618.1	9.19041	11.8716	4.98867	0.0765477	0.0275212	0.101177	94.522	96.1293	527.592	0.468278	67.8947	4.78947	0.292078	0.01	1.27895	94.5808	89.8058	968.023	0.959086	440.431	0.490808	897.359	0.00111438	TRUE	No
JIYXIA_full_repeat	4.83102	4.56442	4.75903	2515.15	2922.27	0.54094	0.6285	1161.86	-2.98674	-5.93056	-4.2053	-5.21791	16.8024	5.77965	-1.53342	-2.75198	32996.8	28.4	10.0044	4.92513	0.0769805	0.0256087	0.100021	94.7171	91.1637	527.668	0.549588	10.3494	4.95241	0.101322	0.0341877	0.7934	94.6826	90.8351	986.231	0.812068	458.563	0.262479	1747.05	0.000572395	TRUE	No
EBATOR_full_repeat	6.23628	5.26831	6.23628	3097.75	2378.6	0.807323	0.6199	767.837	-2.7562	-5.47982	-3.97953	-4.95871	15.5456	5.58885	-1.30288	-2.52622	21806.6	28.4	10.0069	4.29569	0.0776553	0.02578	0.106965	94.7278	95.6266	527.7	0.518892	10.3931	4.9615	0.116644	0.0377982	0.865398	94.9812	91.6233	896.653	0.888722	368.952	0.36983	997.626	0.00100238	TRUE	No
ZEMZUM_full_repeat	6.61143	6.40611	6.61143	3183.67	2220.67	0.897294	0.62588	697.517	-2.22818	-5.88677	-3.88779	-4.98575	20.8821	6.26685	-0.774865	-2.43447	19809.5	28.4	72.8745	1.42817	0.0727466	0.0115025	0.552174	94.5672	89.5683	527.714	0.338578	44.0185	4.99756	0.332639	0.0372438	1.37717	95.2331	89.5444	925.202	1.40996	397.488	1.07138	371.007	0.00269537	TRUE	No
XOJCOR_full_repeat	6.44022	5.2119	6.44022	2692.5	2544.45	0.621409	0.58724	945.016	-2.52263	-6.00777	-4.07883	-5.09754	19.8921	5.81443	-1.06931	-2.62552	26838.4	28.4	74.5405	1.42637	0.07	0.01154	0.486001	94.5338	89.5341	527.726	0.318929	44.0072	4.99821	0.34257	0.0323732	1.33323	94.9077	89.5292	1021	1.32811	493.27	1.00918	488.783	0.0020459	TRUE	No
POTXAX_full_repeat	6.11649	5.69661	6.11649	3871.77	2856.71	0.934171	0.68926	737.833	-2.4315	-5.61605	-3.90634	-4.9146	18.1764	5.75481	-0.978179	-2.45302	20954.5	28.4	76.6413	1.46458	0.07	0.0119928	0.455622	94.5389	89.501	527.821	0.31477	37.8169	4.99058	0.313848	0.0281913	1.47857	95.0685	89.5259	999.013	1.29027	471.192	0.975498	483.027	0.00207028	TRUE	No
EXAWUW_full_repeat	10.2482	9.55267	10.1362	2560.75	1751.31	1.08462	0.74178	683.902	-2.87787	-5.4426	-4.00656	-4.76684	14.6387	4.33948	-1.42456	-2.55324	19422.8	28.4	10.0097	4.02223	0.0874335	0.0334581	0.100048	94.5033	90.6358	527.832	0.483248	10.6337	4.92464	0.112197	0.0286611	0.645194	95.2287	92.0584	878.097	0.819424	350.265	0.336176	1041.91	0.000959775	TRUE	No
TAVRUD_full_repeat	6.18734	5.03624	6.18734	3738.19	3032.63	0.888374	0.7207	811.252	-2.06668	-6.25598	-3.8981	-5.05056	23.9112	6.57786	-0.738506	-2.56993	17271.6	21.29	78.9326	1.49178	0.0906179	0.0108327	0.623445	94.6239	89.5167	527.838	0.39428	47.9722	4.99003	0.391049	0.0370833	1.43949	95.3722	89.5243	899.431	1.49793	371.592	1.10365	336.694	0.00297005	TRUE	No
DB12-XAHPED_clean_repeat	12.3692	10.8675	12.3389	5189.79	1943.26	2.18322	0.81748	374.434	-2.53865	-5.01552	-3.70024	-4.42469	14.1372	4.13499	-1.08533	-2.24692	10633.9	28.4	10.2458	4.72012	0.102168	0.0371703	0.11064	94.954	95.5577	527.873	0.456942	10.5154	4.89741	0.121916	0.0358013	0.747766	94.6617	92.4347	938.02	0.858282	410.148	0.40134	1021.95	0.000978526	TRUE	No
HOCPUM_full_repeat	9.14538	7.81693	9.14538	2514.71	2100.27	0.866819	0.72396	835.187	-2.93146	-5.20971	-4.07119	-4.82118	13.0035	4.2807	-1.47814	-2.61788	23719.3	28.4	10.0002	4.03312	0.078767	0.027265	0.10007	94.5008	90.183	527.899	0.527064	10.4505	4.90972	0.112026	0.0305849	0.743052	94.9618	90.4747	904.436	0.845984	376.537	0.31892	1180.66	0.000846981	TRUE	No
AQUBIY_full_repeat	7.23685	6.75151	7.23685	3080.6	2206.28	1.00586	0.72038	716.187	-2.72743	-4.97393	-3.98905	-4.78814	12.8223	4.56098	-1.27412	-2.53573	20339.7	28.4	10.0658	4.48699	0.0935979	0.0427644	0.100145	94.5104	93.144	527.901	0.511988	22.1415	4.51073	0.153048	0.0235584	0.843667	94.6669	90.4839	889.216	0.911027	361.314	0.399039	905.461	0.00110441	TRUE	No
NIMBOB_full_repeat	6.08345	5.60213	6.08345	3919.34	3243.12	0.895916	0.74134	827.472	-2.36029	-5.92352	-3.97316	-5.04612	20.3378	6.12416	-0.906969	-2.51984	23500.2	28.4	69.6806	1.42105	0.07	0.0117277	0.555925	94.6875	89.517	527.943	0.338166	43.7609	4.99872	0.333467	0.0366055	1.34372	94.9267	89.6889	956.217	1.37717	428.274	1.039	412.197	0.00242602	TRUE	No
ZOQTOR_full_repeat	8.92455	8.29771	8.92455	3241.14	2094.49	1.03544	0.66912	646.211	-2.45891	-5.32177	-3.89192	-4.80894	16.3403	5.2341	-1.00559	-2.4386	18352.4	28.4	74.1647	1.5115	0.0714992	0.0120401	0.418318	94.533	89.5081	528.002	0.317428	37.1586	4.99764	0.308108	0.0259888	1.383	95.0492	89.5122	1021.65	1.27813	493.653	0.9607	513.847	0.00194611	TRUE	No
GAQSUP_full_repeat	7.16628	6.244	7.15816	3756.85	3070.81	0.879754	0.7191	817.374	-2.44209	-5.45466	-3.94229	-4.88305	17.1948	5.36956	-0.988769	-2.48897	23213.4	28.4	65.4445	1.49726	0.07	0.013076	0.526866	94.5464	89.5622	528.023	0.354418	42.034	4.99244	0.324746	0.030528	1.41178	94.8996	89.5706	1011.63	1.31471	483.611	0.960292	503.608	0.00198567	TRUE	No
MOSJAI_full_repeat	15.0623	14.0198	15.0623	3111.43	1424.21	1.7133	0.78424	457.718	-2.60318	-5.21207	-3.75743	-4.55962	14.8907	4.5786	-1.14986	-2.30412	12999.2	28.4	10.0217	3.96235	0.0814719	0.0256275	0.10354	94.5082	95.6556	528.065	0.474794	11.0062	4.82306	0.126017	0.037944	0.82255	94.9172	90.6748	926.645	0.872401	398.579	0.397606	1002.45	0.000997558	TRUE	No
CUSVET_full_repeat	8.98893	6.23702	8.76821	2626.82	2120.24	0.727746	0.5874	807.14	-2.59813	-5.2728	-4.03928	-4.88316	15.2662	4.8166	-1.14481	-2.58596	22922.8	28.4	73.8843	1.55673	0.0717759	0.0122302	0.387721	94.51	89.6145	528.078	0.314889	31.0526	5	0.303158	0.0227978	1.5	94.5597	89.9725	1030.91	1.27247	502.828	0.957578	525.104	0.00190438	TRUE	No
DB12-MAYKOO_clean_repeat	12.5822	11.5029	12.5697	3369.4	2032.78	1.16816	0.70476	603.301	-2.18288	-5.40067	-3.77301	-4.76526	18.3662	5.66345	-0.729565	-2.31969	17133.7	28.4	77.2476	1.42538	0.0724414	0.0115674	0.54423	94.5041	89.6071	528.176	0.33235	54.2169	4.99493	0.366584	0.0316571	1.38498	95.3073	89.506	966.845	1.36353	438.67	1.03118	425.405	0.0023507	TRUE	No
PURFIU_full_repeat	4.85559	4.14938	4.79735	2591.17	2254.6	0.670076	0.58304	870.098	-2.4011	-5.92935	-3.88209	-5.01053	20.1381	6.4408	-1.0837	-2.56469	18070.6	20.7685	74.2737	1.42105	0.07	0.0111962	0.45056	94.5815	89.5165	528.182	0.310538	36.619	4.99651	0.316993	0.0288923	1.40644	94.9796	89.6988	977.611	1.29505	449.429	0.984512	456.499	0.00219059	TRUE	No
ANOSII01_full_repeat	6.05014	5.42681	6.05014	2726.2	2713.58	0.669099	0.666	995.36	-3.01585	-5.41806	-4.14858	-5.01378	13.7111	4.93829	-1.56254	-2.69527	28268.2	28.4	10.0126	4.24941	0.0768761	0.0238668	0.100201	94.5046	89.8812	528.246	0.535963	10.0171	4.78423	0.100128	0.031651	0.582695	95.105	91.3274	863.153	0.776563	334.907	0.2406	1391.96	0.00071841	TRUE	No
ODUREL_full_repeat	5.70417	4.72299	5.70154	1789.31	2260.56	0.380998	0.48134	1263.37	-2.14484	-5.65203	-3.74208	-4.87234	20.018	6.45117	-1.1198	-2.71704	13383.5	10.5935	73.8988	1.40543	0.0709766	0.0113883	0.496321	94.6219	89.5855	528.251	0.31978	44.1837	4.96694	0.359402	0.029538	1.48239	95.4074	89.6007	958.221	1.37407	429.971	1.05429	407.828	0.00245201	TRUE	No
KEYROX_full_repeat	11.239	3.88011	11.239	1788.67	1680.96	0.557173	0.52362	939.725	-2.57129	-6.10945	-4.09919	-5.15852	20.1947	6.04634	-1.11797	-2.64587	26688.2	28.4	72.6366	1.45507	0.07	0.0118088	0.456467	94.5366	89.5208	528.275	0.319223	39.4406	4.98338	0.328052	0.0286278	1.41129	95.1673	89.5231	1028.13	1.29432	499.859	0.975092	512.628	0.00195073	TRUE	No
EJOPOI_full_repeat	3.79286	2.5483	3.66964	0	0	0	0	1475.51	-2.26548	-7.86861	-3.68994	-5.75662	31.9809	11.796	-1.21444	-2.63889	16595.3	11.2472	10.47	4.98145	0.0793288	0.0301274	0.105752	94.601	93.4291	528.286	0.421212	45.0229	4.49697	0.211748	0.0167525	1.25649	95.809	89.7038	975.273	0.789072	446.987	0.36786	1215.1	0.000822977	TRUE	No
DB12-UMODEH04_clean_repeat	11.3679	5.34922	11.3679	5163.53	2756.97	1.36377	0.72816	533.926	-2.12965	-5.15978	-3.7066	-4.65448	17.295	5.4102	-0.676331	-2.25328	15163.5	28.4	78.6874	1.42141	0.0718206	0.0117295	0.542366	94.5714	89.5099	528.317	0.32985	52.1825	4.99228	0.370378	0.0293633	1.47525	95.2386	89.501	976.372	1.37099	448.055	1.04114	430.35	0.00232369	TRUE	No
RABNAL_full_repeat	7.60589	7.19267	7.59631	4920.29	3187.95	1.23932	0.80298	647.925	-2.71637	-5.21089	-3.9617	-4.73775	14.238	4.42941	-1.26305	-2.50838	18401.1	28.4	10.0311	4.24075	0.0935768	0.043046	0.100043	94.5012	93.0097	528.327	0.480194	10.5177	4.8781	0.119709	0.0347838	0.821511	94.63	92.9716	888.853	0.913868	360.526	0.433674	831.33	0.00120289	TRUE	No
UCULIO_full_repeat	4.61568	3.04992	4.60954	0	0	0	0	1665.26	-0.7589	-7.50956	-2.7431	-4.97779	38.5307	12.7549	-0.952423	-2.93663	1066.5	0.640438	104.967	1.30749	0.07	0.0114102	0.331276	94.5146	89.5302	528.459	0.233765	24.4231	4.82501	0.195381	0.0179655	1.18583	94.9493	89.5375	883.288	0.899181	354.829	0.665415	533.244	0.00187531	TRUE	No
ROZTAC_full_repeat	9.13404	8.45162	9.12531	3746.23	2243.87	1.2161	0.7284	598.964	-2.28566	-5.23612	-3.77544	-4.86049	16.8403	6.19312	-0.832347	-2.32213	17010.6	28.4	81.6466	1.42105	0.07	0.0114177	0.468421	94.5129	89.5624	528.472	0.30303	43.3412	4.99946	0.334923	0.0274557	1.47861	95.1236	89.8307	998.215	1.31145	469.742	1.00842	465.819	0.00214676	TRUE	No
VELPIO_full_repeat	7.10991	4.94543	7.10677	3595.63	2884.64	0.831723	0.66726	802.254	-2.53792	-5.57266	-3.99773	-5.03082	17.3213	5.89654	-1.08461	-2.54441	22784	28.4	74.2317	1.48442	0.07	0.0116863	0.424062	94.5055	89.6801	528.52	0.310561	37.2252	4.99278	0.327036	0.0256938	1.42986	94.6481	89.7788	1027.75	1.28511	499.231	0.974545	512.27	0.0019521	TRUE	No
GATXUV_full_repeat	7.39233	6.98584	7.37811	2931.64	2138.71	0.901296	0.65752	729.525	-2.55296	-5.07243	-3.98099	-4.82816	14.3803	4.83539	-1.09964	-2.52767	20718.5	28.4	78.1169	1.55564	0.07	0.0122433	0.361109	94.6581	89.5432	528.603	0.294144	36.8451	4.99552	0.32343	0.0227259	1.37183	94.5104	89.911	1043.34	1.27286	514.74	0.978721	525.932	0.00190139	TRUE	No
ROFPEH_full_repeat	6.73008	5.72937	6.71671	1307.43	1745.43	0.360986	0.48192	1335.02	-2.40528	-5.6581	-3.86311	-4.96695	18.5661	6.30042	-1.29627	-2.75409	17159.4	12.8533	68.5244	1.41531	0.07	0.0110901	0.476182	94.5301	89.5343	528.61	0.324446	36.2059	4.9981	0.321291	0.0257949	1.46004	95.0033	89.6763	1000.81	1.28797	472.2	0.963527	490.075	0.0020405	TRUE	No
DB12-VAGMAT_clean_repeat	14.9209	13.2604	14.9209	5150.08	1878.4	2.28316	0.83274	364.718	-2.50755	-4.99496	-3.65411	-4.46785	14.1974	4.64455	-1.05423	-2.20079	10358	28.4	10.1696	3.93381	0.089361	0.0352408	0.102499	94.501	93.1108	528.665	0.446957	11.8262	4.7874	0.122373	0.0331513	0.835316	94.8419	91.0352	951.752	0.858462	423.087	0.411504	1028.15	0.000972623	TRUE	No
PIRSAM_full_repeat	6.10383	5.51016	6.01134	5710.97	3585.07	1.19757	0.75178	627.742	-2.76546	-5.0433	-3.91817	-4.69824	13.0012	4.45242	-1.31215	-2.46485	17827.9	28.4	11.3694	4.1773	0.0869741	0.031048	0.10273	94.7113	93.6523	528.678	0.496761	12.9237	4.82545	0.123779	0.0314321	0.815462	95.2137	89.5965	923.023	0.880431	394.345	0.383669	1027.83	0.000972928	TRUE	No
GAGMIL_full_repeat	6.57637	4.8134	6.57637	1497.06	1658.21	0.354426	0.39258	1107.63	-2.04359	-5.76843	-3.72539	-4.88039	21.2602	6.59238	-1.06252	-2.74432	10604.1	9.57365	71.8395	1.38981	0.0700117	0.0112856	0.475626	94.7028	89.5001	528.693	0.312787	45.9474	4.968	0.377224	0.031542	1.39182	95.5639	89.511	946.163	1.43374	417.47	1.12096	372.423	0.00268512	TRUE	No
IDUNAY_full_repeat	9.42048	8.38893	9.41672	2770.7	1992.99	1.01698	0.73152	719.304	-2.73594	-5.14593	-3.99049	-4.74817	13.7555	4.32465	-1.28262	-2.53717	20428.2	28.4	10.0139	4.41673	0.0846003	0.0327817	0.103568	94.5192	94.9736	528.7	0.524941	22.2267	4.63319	0.143806	0.0226824	0.866674	95.9049	89.6426	910.933	0.898866	382.233	0.373925	1022.22	0.000978265	TRUE	No
JUFYUG_full_repeat	7.14612	5.898	6.9869	4060.11	3037.7	0.966131	0.72284	748.181	-2.38248	-5.62115	-3.89441	-4.93387	18.4853	5.93291	-0.929161	-2.44109	21248.3	28.4	75.0359	1.47979	0.0725024	0.012058	0.503551	94.5235	89.5592	528.802	0.33592	42.9306	4.99458	0.345416	0.0286382	1.47656	94.8883	89.5046	995.919	1.31547	467.117	0.979553	476.868	0.00209702	TRUE	No
ACUSID_full_repeat	16.211	6.40206	16.1548	4487.29	2195.82	1.56197	0.76434	489.336	-2.25753	-5.16605	-3.72485	-4.57816	16.6009	4.87046	-0.804213	-2.27153	13897.2	28.4	80.8481	1.39945	0.07	0.0110018	0.464894	94.5584	89.5007	528.838	0.30324	37.0669	4.99021	0.310556	0.0276998	1.48385	95.0638	89.5621	998.409	1.31458	469.57	1.01133	464.307	0.00215375	TRUE	No
DB12-VINHOR_clean_repeat	9.98256	7.27933	9.98256	2677.74	2166.23	0.817873	0.66164	808.984	-2.96477	-5.45806	-4.032	-5.09986	14.2309	6.09499	-1.51145	-2.57868	22975.1	28.4	10.0059	4.04727	0.0784348	0.0224332	0.10184	94.6583	90.8235	529.019	0.496738	10.0111	4.53953	0.0941082	0.0255388	0.546453	95.612	91.7117	817.921	0.7277	288.902	0.230962	1250.87	0.000799446	TRUE	No
NALKES_full_repeat	7.10573	5.96318	6.97179	4651.76	3643.74	0.989475	0.77506	783.298	-2.51526	-5.04723	-3.94667	-4.75675	14.4517	4.62369	-1.06194	-2.49336	22245.7	28.4	74.3674	1.54613	0.07	0.0127492	0.428525	94.663	89.5943	529.089	0.326834	38.8235	4.97555	0.320785	0.0245993	1.42924	94.5232	89.6938	1047.15	1.27104	518.062	0.944209	548.673	0.00182258	TRUE	No
DB12-WIJXIY_clean_repeat	14.2336	11.557	14.2243	3634.65	1726.77	1.65023	0.784	475.065	-2.51058	-5.66821	-3.68899	-5.05307	18.0228	7.78575	-1.0808	-2.25921	12780.2	26.902	10.0028	3.93324	0.084503	0.0313647	0.106647	94.8554	95.8516	529.091	0.439458	19.5424	4.77611	0.144862	0.0254633	0.932595	95.7436	89.8051	942.91	0.878351	413.819	0.438893	942.87	0.00106059	TRUE	No
GAQSID_full_repeat	7.15222	6.23246	7.15222	3779.11	3057.41	0.88343	0.71472	809.03	-2.46734	-5.38347	-3.93616	-4.84775	16.6443	5.20308	-1.01402	-2.48284	22976.5	28.4	74.5158	1.50959	0.07	0.0127791	0.465461	94.59	89.5247	529.096	0.328997	41.7019	4.9937	0.335825	0.0258227	1.46836	94.7496	89.7434	1030.11	1.28353	501.009	0.954531	524.875	0.00190522	TRUE	No
ISUJEL_full_repeat	5.44065	5.02008	5.43682	2332.23	2784.36	0.512705	0.6121	1193.85	-2.97052	-5.6822	-4.20606	-5.06739	15.4774	4.91626	-1.5172	-2.75274	33905.3	28.4	10.0173	4.99901	0.0780938	0.0272992	0.100232	94.5021	90.2958	529.14	0.571223	13.8506	4.92877	0.112651	0.0299792	0.939081	94.5209	89.7773	1059.32	0.84978	530.178	0.278557	1903.3	0.000525404	TRUE	No
HOZFEJ_full_repeat	8.969	8.29864	8.969	855.804	944.262	0.272966	0.30118	1103.35	-1.95131	-6.0551	-3.72128	-4.97055	23.4231	7.13047	-0.989525	-2.75949	10104.2	9.15775	83.0139	1.46205	0.0901502	0.0104178	0.558452	94.6075	89.5098	529.16	0.375489	47.8649	4.98323	0.422261	0.0303421	1.45935	95.3699	89.5643	931.824	1.44717	402.664	1.07169	375.73	0.00266148	TRUE	No
SARTEN_full_repeat	10.2812	9.50453	10.267	2773.41	1922.68	0.931662	0.64588	693.248	-2.26739	-5.58152	-3.83887	-4.86632	18.916	5.86439	-0.814071	-2.38555	19688.3	28.4	76.185	1.45362	0.0719531	0.011998	0.527291	94.516	89.5885	529.189	0.333015	47.9433	4.99423	0.329434	0.0356076	1.32203	95.1858	89.5406	957.868	1.3499	428.678	1.01688	421.561	0.00237214	TRUE	No
LALFAH_full_repeat	5.82846	3.99239	5.82796	2768.21	2574.42	0.639853	0.59506	930.003	-2.85248	-5.76292	-4.13479	-5.10918	16.6119	5.56151	-1.39916	-2.68147	26412.1	28.4	10.0072	4.83928	0.0857873	0.0349668	0.100085	94.5323	94.0162	529.207	0.521907	10.1639	4.98522	0.11343	0.0385958	0.836799	94.7347	91.4585	911.745	0.889871	382.538	0.367963	1039.61	0.0009619	TRUE	No
GARKUJ_full_repeat	9.29459	6.07386	9.29459	1330.2	1722.38	0.373424	0.48352	1294.79	-2.20736	-5.7897	-3.77429	-4.91091	20.4469	6.48747	-1.12578	-2.69271	15623.4	12.0663	76.0307	1.42268	0.0731738	0.0113742	0.517004	94.5907	89.5068	529.208	0.33067	46.2105	4.99937	0.345744	0.0338489	1.33163	95.0346	89.5013	954.405	1.351	425.197	1.02033	416.726	0.00239966	TRUE	No
LISKAZ_full_repeat	5.46719	4.96047	5.44706	4875.47	2817.4	1.1315	0.65386	577.858	-2.36499	-5.4691	-3.81758	-4.8511	17.7173	5.89906	-0.911671	-2.36426	16411.2	28.4	70.8433	1.44182	0.07	0.0116865	0.466876	94.5407	89.5065	529.21	0.322693	36.7622	4.9961	0.315983	0.0262334	1.47989	95.099	89.5261	1004.04	1.28973	474.836	0.967032	491.024	0.00203656	TRUE	No
IBICED_full_repeat	10.0547	9.92227	10.0547	842.048	1032.27	0.296958	0.36404	1225.85	-1.97527	-5.87985	-3.71184	-4.86701	22.2862	6.59337	-1.03152	-2.76809	10769.3	8.78516	84.6973	1.47972	0.090698	0.0105512	0.564662	94.5616	89.5498	529.239	0.379024	51.6138	4.96405	0.407891	0.03315	1.3317	95.1162	89.6162	929.359	1.44173	400.12	1.06271	376.509	0.00265598	TRUE	No
TIDFIZ_full_repeat	20.6621	7.26342	20.6621	3783.62	1807.95	1.63265	0.78014	477.832	-2.48609	-4.91155	-3.75401	-4.49238	13.8438	4.21438	-1.03277	-2.30069	13570.4	28.4	10.036	4.19938	0.0893648	0.0380633	0.115924	94.5597	95.4314	529.264	0.490598	10.049	4.96718	0.122235	0.0397148	0.999672	94.9081	92.5248	937.703	0.947225	408.438	0.456627	894.468	0.00111798	TRUE	No
JUVXEG01_full_repeat	6.19092	5.76494	6.1849	2748.94	2709.24	0.676551	0.66678	985.55	-3.03074	-5.38556	-4.14258	-4.99241	13.4406	4.85059	-1.57742	-2.68926	27989.6	28.4	10.0081	4.2796	0.0766754	0.0218988	0.104413	94.6299	89.8457	529.268	0.532907	10.0372	4.64333	0.0989589	0.0290867	0.611993	94.9164	90.7795	862.239	0.769175	332.972	0.236269	1409.29	0.000709576	TRUE	No
DB12-WIKXAQ_clean_repeat	7.61954	3.92787	7.61954	3093.52	2713.64	0.708685	0.62166	877.187	-3.02753	-5.68756	-4.07734	-5.0263	15.1826	5.41633	-1.57421	-2.62403	24912.1	28.4	10.0012	4.07511	0.0742654	0.0176157	0.100888	94.7745	89.9658	529.309	0.489845	10.0702	3.99839	0.0831846	0.0208935	0.567304	95.1851	89.8276	796.14	0.67432	266.831	0.184475	1446.43	0.000691358	TRUE	No
LUMSIX_full_repeat	7.69215	6.71352	7.69085	3710.82	2721.23	0.965304	0.70788	733.316	-2.39567	-5.62801	-3.88566	-4.83935	18.4492	5.44335	-0.942349	-2.43234	20826.2	28.4	71.776	1.43185	0.07	0.0116393	0.523659	94.5865	89.5795	529.403	0.334594	38.7052	4.98772	0.318479	0.0294906	1.48501	94.9387	89.5121	988.571	1.30327	459.169	0.968677	474.016	0.00210963	TRUE	No
QANLIA_full_repeat	5.72092	5.36175	5.72092	3930.16	2913.52	0.984727	0.73	741.328	-2.83225	-5.51119	-4.01614	-4.9125	15.2906	5.11618	-1.37893	-2.56282	21053.7	28.4	10.026	4.14806	0.0815079	0.0295742	0.101169	94.8135	93.4989	529.421	0.501672	19.0878	4.73464	0.141257	0.0212342	0.836168	95.0557	89.5649	924.682	0.858764	395.261	0.357092	1106.89	0.000903432	TRUE	No
DB12-BEXRAY_clean_repeat	8.11263	5.64009	8.11263	4038.5	2582.17	1.03055	0.65892	639.377	-2.90416	-5.24258	-3.98156	-4.78212	13.347	4.56935	-1.45084	-2.52824	18158.3	28.4	11.121	4.57829	0.0963415	0.0290262	0.101283	94.5003	93.0425	529.5	0.483674	10.1619	4.43237	0.0992865	0.0286319	0.5109	95.5252	91.1151	827.619	0.7294	298.12	0.245726	1213.22	0.000824253	TRUE	No
WUJLAO_full_repeat	11.2371	10.6102	11.2371	2321.58	1433.61	1.04746	0.64682	617.503	-1.97794	-6.23208	-3.76213	-4.824	24.2814	6.0608	-0.686431	-2.47063	12082.2	19.5662	81.1254	1.493	0.0924425	0.0108179	0.596116	94.5496	89.5024	529.511	0.397093	52.5026	4.99923	0.391775	0.03692	1.21822	95.0907	89.5418	906.356	1.44796	376.845	1.05087	358.603	0.0027886	TRUE	No
NAQPOK_full_repeat	7.54488	6.91451	7.52415	4391.04	2887.41	1.18008	0.77598	657.571	-2.4047	-5.50416	-3.86323	-5.00083	17.6907	6.49303	-0.951387	-2.40991	18675	28.4	79.7992	1.43057	0.07	0.0110145	0.441768	94.5709	89.5301	529.561	0.29919	36.5706	4.9957	0.312003	0.0281748	1.46514	94.9877	89.5011	999.543	1.29533	469.982	0.996139	471.804	0.00211953	TRUE	No
QEDHUG_full_repeat	9.1261	6.16704	9.1261	1333.72	1735.64	0.374517	0.48738	1301.32	-2.21696	-5.80972	-3.80198	-4.95236	20.5064	6.56599	-1.10572	-2.69073	16812.4	12.9195	70.222	1.42105	0.07	0.0119709	0.521434	94.5588	89.51	529.577	0.329458	42.476	4.96838	0.320444	0.0355003	1.33521	95.0623	89.5952	931.108	1.35337	401.531	1.02391	392.155	0.00255001	TRUE	No
ONOQIS_full_repeat	9.7695	8.50321	9.76659	2840.38	2044.13	1.04279	0.75046	719.661	-2.90281	-5.11037	-4.02296	-4.7112	12.6	3.92827	-1.44949	-2.56964	20438.4	28.4	10.0879	4.27049	0.0828774	0.0250631	0.101352	94.6902	92.2325	529.62	0.51601	10.3067	4.75047	0.112896	0.0290004	0.713816	94.7177	90.7168	883.846	0.831352	354.226	0.315341	1123.31	0.000890227	TRUE	No
KEBQAL_full_repeat	6.72383	6.2914	6.71328	2500.14	2179.05	0.724185	0.63118	871.573	-2.48498	-5.63829	-3.99443	-4.98963	17.9981	5.6803	-1.03166	-2.54111	24752.7	28.4	79.8714	1.42105	0.07	0.0111464	0.481548	94.5517	89.52	529.636	0.311057	39.9182	4.99966	0.325874	0.0302111	1.44918	94.8819	89.5666	1017.4	1.31702	487.763	1.00596	484.874	0.00206239	TRUE	No
DB12-ANUGOG_freeONLY_repeat	11.3901	7.08849	11.3901	4193.71	2451.94	1.27648	0.74632	584.665	-2.14586	-5.25209	-3.74209	-4.69483	17.7294	5.43796	-0.692542	-2.28877	16604.5	28.4	77.5989	1.4322	0.0709766	0.0119105	0.55087	94.704	89.5161	529.638	0.332694	52.5982	4.99822	0.363654	0.0287321	1.4875	95.526	89.994	964.701	1.36585	435.063	1.03315	421.102	0.00237472	TRUE	No
VUSJUP_full_repeat	14.8497	7.76617	14.8354	3653.26	2227.31	1.25932	0.76778	609.645	-2.65959	-4.98535	-3.88165	-4.63787	13.2747	4.31627	-1.20628	-2.42833	17313.9	28.4	10.0121	4.07113	0.0833887	0.033126	0.110391	94.6327	94.1149	529.644	0.51259	11.5849	4.89691	0.114915	0.0333564	0.734258	94.7742	94.6578	878.268	0.877266	348.624	0.364676	955.983	0.00104604	TRUE	No
ZAMQAJ_full_repeat	8.66419	7.04313	8.66419	3278.44	2360.72	0.960652	0.69174	720.068	-2.52684	-5.49115	-3.95386	-4.82414	16.9194	4.96731	-1.07353	-2.50054	20449.9	28.4	77.1142	1.51742	0.07	0.012005	0.387902	94.5417	89.5526	529.745	0.300252	37.9012	4.99772	0.315181	0.0250724	1.33002	94.6813	89.8299	1026.85	1.25741	497.102	0.957157	519.353	0.00192547	TRUE	No
NUXZAI_full_repeat	9.30233	8.97699	9.29818	2234.19	1690.63	0.875027	0.66214	756.708	-2.94405	-5.55222	-4.04271	-4.89515	14.8866	4.86546	-1.49073	-2.58939	21490.5	28.4	10.0651	3.98198	0.082991	0.0293287	0.101068	94.6108	89.6301	529.804	0.490562	10.5135	4.75889	0.110796	0.0300217	0.59634	94.8103	91.3129	855.985	0.77981	326.181	0.289249	1127.68	0.000886774	TRUE	No
MIRBEV_full_repeat	10.8588	8.30264	10.8588	4274.4	2320.54	1.44323	0.78352	542.888	-2.17232	-5.48994	-3.73998	-4.78109	18.9359	5.94235	-0.719005	-2.28666	15418	28.4	83.4454	1.42105	0.07	0.0117601	0.469535	94.6146	89.5034	529.808	0.301432	52.4493	4.99327	0.362397	0.031738	1.33656	95.0902	89.6169	966.729	1.34415	436.921	1.04272	419.021	0.00238651	TRUE	No
DB12-UMOVEZ03_clean_repeat	10.9224	5.82104	10.3571	5238.51	2814.7	1.36867	0.7354	537.302	-2.14484	-5.25215	-3.70773	-4.6615	17.7356	5.44382	-0.691519	-2.25441	15259.4	28.4	79.1625	1.41329	0.07177	0.0115787	0.539872	94.5373	89.5425	529.811	0.327223	54.8406	4.9597	0.382374	0.0269178	1.44763	95.0416	89.5699	976.16	1.32911	446.349	1.00189	445.508	0.00224463	TRUE	No
SECWUW_full_repeat	11.7168	8.30589	11.7168	2854.97	2114.57	0.913318	0.67646	740.656	-2.33458	-5.72451	-3.87721	-4.92032	19.3487	5.95378	-0.881262	-2.42389	21034.6	28.4	76.2331	1.47126	0.0719531	0.0122572	0.508401	94.5147	89.5096	529.843	0.332314	44.488	5	0.309874	0.0365159	1.25556	94.9498	89.5466	956.225	1.31405	426.382	0.981738	434.313	0.00230248	TRUE	No
DB12-QIYDEJ_clean_repeat	22.4897	11.5568	22.4897	4406.56	1901.11	1.77824	0.76718	431.421	-2.45535	-5.29541	-3.72234	-4.54397	16.2102	4.68962	-1.00203	-2.26902	12252.3	28.4	10.017	4.11724	0.087095	0.0356569	0.108957	94.807	96.2273	529.855	0.46251	11.0819	4.97877	0.129837	0.0367659	1.14227	95.4968	90.0026	955.236	0.973265	425.382	0.510755	832.848	0.0012007	TRUE	No
FISGOF_full_repeat	15.8297	8.55444	15.1801	4648.53	2017.97	1.85332	0.80454	434.104	-2.56212	-4.90959	-3.74021	-4.44674	13.3986	4.03264	-1.1088	-2.28689	12328.5	28.4	10.0257	3.80942	0.0858386	0.0354256	0.101343	94.5012	92.5618	529.938	0.469887	10.1774	4.9824	0.12514	0.0374621	0.868716	94.7768	91.7118	948.655	0.910321	418.718	0.440434	950.694	0.00105186	TRUE	No
SUPQEA_full_repeat	8.8405	8.41423	8.8405	4692.37	2560.15	1.35785	0.74084	545.593	-2.3148	-5.2324	-3.76519	-4.71036	16.6527	5.39475	-0.861485	-2.31187	15494.8	28.4	71.3426	1.42792	0.07	0.0115381	0.497384	94.5499	89.5258	530.067	0.328374	37.5123	4.98152	0.319431	0.0266172	1.49872	94.8448	89.5051	1005.9	1.29922	475.832	0.970848	490.12	0.00204032	TRUE	No
ODEYOO_full_repeat	6.82313	6.30061	6.81583	5169.14	3417.32	1.12751	0.7454	661.09	-2.84353	-5.13833	-3.93992	-4.78484	13.098	4.82254	-1.39021	-2.4866	18775	28.4	10.0324	3.97293	0.0805977	0.0264944	0.103695	94.9139	91.1402	530.121	0.502952	10.0112	4.88168	0.11922	0.0347333	0.693704	94.7201	90.6568	892.344	0.833631	362.223	0.330679	1095.39	0.000912916	TRUE	No
DB12-Fe3O13-irmof20_B-irmof8_B_No74_repeat	10.3558	8.41017	9.74902	3267.59	2199.96	1.01701	0.68472	673.262	-2.40168	-5.45544	-3.84827	-4.82042	17.4299	5.5487	-0.948358	-2.39495	19120.6	28.4	77.082	1.47462	0.07	0.0121239	0.449674	94.5167	89.5069	530.169	0.313665	36.3312	4.98047	0.308285	0.0271923	1.5	94.843	89.6033	999.202	1.27612	469.033	0.96246	487.327	0.00205201	TRUE	No
NEHQAT_full_repeat	8.77499	7.87569	8.77386	1756.35	1832	0.64611	0.67394	1043.08	-2.99316	-5.52157	-4.1998	-5.01055	14.4314	4.62754	-1.53984	-2.74648	29623.5	28.4	10.0084	4.69063	0.0823627	0.0303845	0.100067	94.5229	90.5966	530.211	0.550249	10.0948	4.96849	0.106783	0.0325866	0.762631	94.6863	91.2206	943.543	0.850893	413.332	0.300644	1374.82	0.000727368	TRUE	No
ENITAX_full_repeat	10.0816	7.21924	10.0816	4090.39	2344.04	1.30381	0.74716	573.054	-2.30576	-5.26283	-3.76226	-4.71886	16.878	5.45996	-0.852443	-2.30894	16274.7	28.4	76.9035	1.42489	0.07	0.0114935	0.487715	94.554	89.5038	530.212	0.317426	40.7547	4.99887	0.323095	0.0270902	1.47164	95.0406	89.5323	1006.44	1.29181	476.227	0.974382	488.748	0.00204604	TRUE	No
QOLSUI_full_repeat	5.70734	5.35234	5.69999	719.954	1467.43	0.170805	0.34814	2038.23	-2.23161	-6.08813	-3.78719	-5.04162	22.0118	7.15991	-1.48384	-3.03942	11403.1	5.59461	73.1915	1.42203	0.0730315	0.0110218	0.423658	94.5463	89.5435	530.27	0.308273	32.3751	4.99265	0.327242	0.0295746	1.44935	95.0834	89.5793	956.899	1.37293	426.629	1.06466	400.718	0.00249552	TRUE	No
OFERUN04_full_repeat	11.4331	3.47982	11.4331	1643.72	1502.77	0.545693	0.4989	914.194	-2.27302	-5.7513	-3.79399	-4.94981	19.853	6.59704	-1.02331	-2.54428	16246	17.7708	74.6277	1.42168	0.07	0.0116045	0.483114	94.6609	89.5319	530.276	0.317147	41.7581	4.99316	0.347084	0.0295318	1.45285	94.8716	89.5057	973.72	1.32591	443.444	1.00876	439.594	0.00227483	TRUE	No
DUFKUM_full_repeat	7.27654	6.25302	7.19689	3722.95	2490.99	1.00641	0.67338	669.089	-2.33346	-5.58221	-3.83057	-4.81239	18.5429	5.60395	-0.880138	-2.37725	19002.1	28.4	77.0404	1.44694	0.07	0.0118433	0.494955	94.7143	89.553	530.279	0.323502	41.6035	4.99355	0.328637	0.0295544	1.46022	94.9887	89.5594	983.697	1.30695	453.419	0.983443	461.052	0.00216895	TRUE	No
GEBCIB_full_repeat	6.15839	4.89628	6.10544	2402.69	2148.91	0.550015	0.49192	894.372	-2.2909	-6.24018	-3.86043	-5.09538	22.5412	7.04873	-1.00011	-2.56963	17470.9	19.5343	71.9779	1.42189	0.0711134	0.011424	0.497657	94.7606	89.5114	530.299	0.329462	41.7424	4.96996	0.326949	0.0342317	1.29638	95.0559	89.7318	933.433	1.32333	403.135	0.993868	405.622	0.00246535	TRUE	No
ENAZEA_full_repeat	6.80959	5.39152	6.7943	3376.37	2387.96	0.862938	0.61032	707.248	-2.2982	-5.79038	-3.86803	-4.98858	19.9322	6.39577	-0.844886	-2.41471	20085.8	28.4	79.648	1.42105	0.07	0.0114948	0.500043	94.7445	89.5075	530.319	0.315343	43.8809	4.9956	0.334176	0.0347896	1.36657	94.8589	89.7483	952.957	1.35178	422.639	1.03644	407.781	0.0024523	TRUE	No
TATHOM_full_repeat	7.56551	5.68189	7.56551	4179.48	2976.51	1.04174	0.7419	712.173	-2.49232	-5.34865	-3.92011	-4.78403	16.3031	4.93103	-1.039	-2.46679	20225.7	28.4	74.0383	1.53227	0.0709766	0.0122885	0.426075	94.6387	89.5698	530.343	0.324209	36.4714	4.99775	0.318664	0.0240035	1.44459	94.5689	89.903	1025.71	1.26616	495.365	0.941952	525.892	0.00190153	TRUE	No
SIDWOS_full_repeat	7.47196	6.93983	7.4614	2532.08	2240.45	0.698241	0.61782	884.809	-2.43579	-5.78005	-3.98962	-4.97316	19.088	5.61372	-0.982476	-2.53631	25128.6	28.4	82.1022	1.49269	0.07	0.0125728	0.451997	94.5959	89.5304	530.374	0.309521	43.7819	4.99901	0.31792	0.0357002	1.31455	94.9733	89.5247	991.068	1.32829	460.694	1.01877	452.207	0.00221138	TRUE	No
DB12-ZECKOJ_freeONLY_repeat	10.0101	7.75871	10.0101	3301.11	2216.85	1.07564	0.72234	671.539	-2.50368	-5.12039	-3.91794	-4.74262	14.9353	4.70703	-1.05037	-2.46462	19071.7	28.4	74.7579	1.52868	0.07	0.012196	0.391005	94.5442	89.5634	530.471	0.30759	37.3263	4.99988	0.30508	0.0243939	1.35499	94.9818	89.5349	1039.38	1.26073	508.913	0.953135	533.935	0.00187289	TRUE	No
BEPLUF_full_repeat	9.8356	9.74505	9.8356	1048.57	1095.37	0.354692	0.37052	1044.58	-2.46468	-5.92876	-3.91809	-5.12339	19.7719	6.87951	-1.25104	-2.70445	17083.6	16.3545	67.8685	1.45928	0.0721057	0.0111242	0.434335	94.5161	89.5067	530.474	0.324554	32.6247	4.99905	0.312207	0.0256803	1.43167	94.9779	89.6686	995.076	1.28557	464.603	0.961015	483.45	0.00206847	TRUE	No
EMIPUO_full_repeat	22.1591	6.83743	12.4574	3146.83	2129.41	1.08958	0.7373	676.682	-2.41755	-5.55582	-3.86092	-4.79193	17.9123	5.31391	-0.96423	-2.4076	19217.8	28.4	75.1997	1.43987	0.07	0.0114483	0.4737	94.511	89.5082	530.49	0.31918	37.5079	4.99814	0.312382	0.025987	1.48032	95.0072	89.574	1006.69	1.26399	476.203	0.944812	504.019	0.00198405	TRUE	No
GIDVAR_full_repeat	7.0251	6.1739	7.0251	3582.63	2682.03	0.864149	0.64692	748.616	-2.34543	-5.84501	-3.88923	-4.94152	19.9745	6.00616	-0.892111	-2.43591	21260.7	28.4	81.8159	1.42105	0.07	0.0115789	0.481499	94.5298	89.5053	530.501	0.307879	43.2547	4.99993	0.309851	0.0362384	1.29301	95.0699	89.5034	956.993	1.31487	426.492	1.00699	423.531	0.0023611	TRUE	No
TOTNAU_full_repeat	11.0434	8.87143	11.0359	4087.16	2240.02	1.28748	0.70562	548.044	-2.14061	-5.47609	-3.73598	-4.74413	19.0379	5.75418	-0.687292	-2.28266	15564.4	28.4	76.6352	1.42113	0.0710176	0.0117438	0.539001	94.699	89.5102	530.545	0.32947	44.9197	4.99894	0.360472	0.0324458	1.49447	94.752	89.7935	952.135	1.39316	421.591	1.06369	396.348	0.00252303	TRUE	No
DB12-XIGHAX_freeONLY_repeat	9.42856	6.02587	9.42856	1361.14	1745.04	0.389568	0.49944	1282	-2.19467	-5.73529	-3.77157	-4.88974	20.2088	6.38221	-1.09775	-2.67465	16025.4	12.5002	75.6115	1.43163	0.0735846	0.0114401	0.531883	94.5522	89.5819	530.573	0.335554	43.5639	4.99798	0.323424	0.0355897	1.33541	95.1378	89.5576	940.123	1.35694	409.55	1.02139	400.975	0.00249392	TRUE	No
DB12-IQECIS_freeONLY_repeat	8.1309	7.21043	8.08032	3063.89	2193.44	0.888143	0.63582	715.889	-2.23769	-5.62406	-3.84811	-4.83502	19.3284	5.63299	-0.784369	-2.39479	20331.2	28.4	74.4967	1.44783	0.07	0.012373	0.532734	94.5011	89.5573	530.586	0.329148	45.4557	4.9989	0.330444	0.0354648	1.41982	95.1915	89.836	944.499	1.37754	413.913	1.04839	394.808	0.00253287	TRUE	No
SEFWEH_full_repeat	11.2857	3.61424	11.2857	1704.74	1530.77	0.550811	0.4946	897.893	-2.54274	-5.86011	-3.99921	-5.11986	18.9345	6.39636	-1.14846	-2.60493	22258.8	24.79	68.9809	1.46913	0.07	0.0115871	0.446402	94.5418	89.5719	530.677	0.324107	37.2713	4.98107	0.327408	0.0253775	1.41342	94.7772	89.505	1022.73	1.26436	492.048	0.940257	523.313	0.0019109	TRUE	No
BUNZUG_full_repeat	7.8059	7.44288	7.80132	4404.41	2631.4	1.32886	0.79392	597.449	-2.40744	-5.33245	-3.8431	-4.92452	16.6951	6.17242	-0.95412	-2.38978	16967.5	28.4	75.544	1.45937	0.07	0.0113741	0.427806	94.5883	89.5332	530.683	0.305345	36.5342	4.99457	0.318573	0.024737	1.47025	94.956	89.6262	1018.48	1.28067	487.801	0.975325	500.141	0.00199943	TRUE	No
UZUYEV_full_repeat	8.45788	6.98519	8.45788	2345	2257.61	0.748867	0.72096	962.705	-3.11219	-5.79716	-4.12301	-5.2832	15.3249	6.622	-1.65887	-2.66969	27340.8	28.4	10.1387	4.34502	0.0771336	0.0150559	0.100949	94.5663	89.7445	530.699	0.473752	10.0085	3.86868	0.0745258	0.0153732	0.481073	94.7545	89.5827	782.232	0.61671	251.533	0.142959	1759.48	0.000568349	TRUE	No
PEYMUF_full_repeat	8.9964	7.81144	8.9964	2819.86	2333.8	0.868625	0.7189	827.623	-2.56298	-5.17416	-3.99151	-4.83278	14.9038	4.80167	-1.10966	-2.53819	23504.5	28.4	71.5866	1.55094	0.07	0.0130231	0.420489	94.5042	89.5663	530.701	0.327861	37.6304	4.99602	0.315779	0.0249093	1.41778	94.5951	89.5326	1057.31	1.26671	526.612	0.938847	560.913	0.00178281	TRUE	No
LONLAB01_full_repeat	8.79362	7.98542	8.79362	2925.67	2287.48	0.898771	0.70272	781.865	-2.56833	-5.30802	-3.99491	-4.83322	15.6373	4.78481	-1.11502	-2.54159	22205	28.4	84.5617	1.54462	0.07	0.0117911	0.357477	94.6146	89.5766	530.739	0.279452	38.8474	4.99141	0.312715	0.0242314	1.34314	94.9296	89.5411	1051.09	1.2516	520.346	0.972146	535.255	0.00186827	TRUE	No
GASROK_full_repeat	8.78768	8.65345	8.78768	802.423	923.68	0.255127	0.29368	1151.06	-1.90046	-5.88567	-3.66902	-4.89939	22.7463	7.02257	-1.03976	-2.80832	8352.1	7.256	83.7266	1.48339	0.0923489	0.0104225	0.549011	94.5808	89.5027	530.745	0.378482	44.7981	4.99302	0.436944	0.0303586	1.46576	94.8199	89.5513	939.213	1.47815	408.468	1.09966	371.448	0.00269217	TRUE	No
IMEYOP_full_repeat	4.58112	3.23449	4.57475	0	0	0	0	1106.54	-2.38322	-5.7401	-3.6649	-4.89291	19.16	7.00913	-1.37312	-2.6548	11325.8	10.2353	10.0142	4.13625	0.0889754	0.0358451	0.105815	94.52	97.5027	530.773	0.426041	23.8869	4.7589	0.169364	0.0286142	0.94043	95.742	89.6455	929.459	0.965302	398.686	0.53926	739.321	0.00135259	TRUE	No
HEFCEB_full_repeat	5.98165	5.62538	5.98165	4143.94	2691.44	1.05905	0.68784	649.478	-2.80593	-5.01242	-3.95474	-4.76235	12.594	4.60961	-1.35261	-2.50142	18445.2	28.4	10.0124	4.02961	0.0879995	0.0354376	0.101115	94.514	91.1666	530.811	0.499363	10.4788	4.89734	0.108779	0.0308041	0.749254	96.1362	90.8579	910.12	0.852897	379.309	0.353534	1072.91	0.000932047	TRUE	No
TOTNAU01_full_repeat	11.872	7.905	11.7153	4093.35	2243.75	1.27043	0.69638	548.126	-2.15005	-5.45323	-3.73078	-4.7275	18.8536	5.68896	-0.696729	-2.27746	15566.8	28.4	72.1579	1.42105	0.07	0.0121053	0.542105	94.5002	89.5527	530.83	0.33094	50.7585	4.99887	0.370002	0.031655	1.39347	94.7817	89.8717	959.96	1.36279	429.13	1.03185	415.886	0.00240451	TRUE	No
EMAPAK_full_repeat	11.2221	3.63862	11.2221	1641.54	1519.03	0.52876	0.4893	925.316	-2.25411	-5.77644	-3.77377	-4.98039	20.1044	6.88703	-1.03962	-2.55928	15162.7	16.3865	74.3466	1.40563	0.0712207	0.0111917	0.49214	94.5622	89.5408	530.89	0.318903	41.8355	4.93399	0.336872	0.030696	1.36501	94.7261	89.8282	957.793	1.31183	426.902	0.992924	429.944	0.00232588	TRUE	No
DB12-UMODEH16_clean_repeat	13.0256	5.98917	13.0256	5187.75	2458.15	1.60895	0.76238	473.832	-2.25839	-4.9314	-3.70856	-4.54913	15.2567	4.79771	-0.805073	-2.25524	13456.8	28.4	83.3438	1.44687	0.07	0.0116055	0.425813	94.5219	89.514	530.928	0.292937	38.93	4.99577	0.314977	0.0264234	1.45935	95.067	89.5472	1019.52	1.30646	488.594	1.01352	482.077	0.00207436	TRUE	No
NIXQAO01_full_repeat	4.14989	3.71683	4.02026	1907.94	2137.98	0.502529	0.56312	1120.58	-2.11697	-6.38026	-3.59674	-5.16409	24.3335	8.94597	-0.978586	-2.45835	15411	13.7527	10.0049	4.99997	0.0731425	0.0240685	0.100156	94.739	98.5953	530.93	0.497009	51.9433	4.9981	0.329655	0.0100339	1.49882	94.5588	90.4258	973.836	1.03927	442.906	0.542257	816.782	0.00122432	TRUE	No
IRORIT_full_repeat	8.30036	6.92439	8.25423	1336.9	1728.66	0.379976	0.49132	1293	-2.22636	-5.74068	-3.77699	-4.91646	20.0586	6.50374	-1.12731	-2.67794	16242.4	12.5618	79.479	1.42105	0.07	0.0117425	0.468421	94.5374	89.5263	530.938	0.304799	43.4274	4.98317	0.30277	0.0340734	1.28226	95.5018	89.9143	937.356	1.30974	406.418	1.00494	404.42	0.00247268	TRUE	No
DB12-BEXQUR_clean_repeat	8.07729	5.36514	8.07375	3537.12	2496.03	0.910147	0.64226	705.656	-2.8434	-5.30623	-3.9937	-4.84759	14.057	4.87373	-1.39008	-2.54039	20040.6	28.4	10.0287	4.08633	0.0819556	0.02797	0.102967	94.598	93.1662	530.948	0.503471	10.0543	4.97184	0.115281	0.031608	0.685022	94.703	93.1219	876.172	0.849807	345.224	0.346336	996.789	0.00100322	TRUE	No
OMUZIG_full_repeat	8.99979	8.25742	8.99979	3067.69	2189.21	1.06811	0.76224	713.624	-2.86385	-5.21845	-3.97743	-4.87288	13.4394	5.11093	-1.41053	-2.52411	20266.9	28.4	10.0596	3.89244	0.0813445	0.0295358	0.104089	94.6217	90.4868	530.975	0.502363	10.0611	4.9149	0.115232	0.03034	0.737851	94.6958	91.4209	891.635	0.843658	360.661	0.341295	1056.74	0.000946306	TRUE	No
ITEZOX_full_repeat	5.37609	4.53742	5.36613	4141.31	3477.71	0.870556	0.73106	839.757	-2.93566	-5.61968	-4.14024	-4.93845	15.3195	4.55593	-1.48234	-2.68692	23849.1	28.4	10.4352	4.86853	0.0903774	0.0301625	0.101135	94.5517	94.8006	530.977	0.510025	10.0826	4.99836	0.110289	0.0298509	0.750424	95.3587	90.9385	908.701	0.863496	377.724	0.353471	1068.61	0.000935792	TRUE	No
DB12-JIZJAF_freeONLY_repeat	10.2546	9.82723	10.2406	1044.8	1119.91	0.3614	0.38738	1071.88	-2.17462	-5.97358	-3.7723	-5.06933	21.6833	7.40303	-1.06031	-2.65799	13946.3	13.0111	70.2702	1.3898	0.07	0.0113078	0.502286	94.6811	89.5028	531.003	0.321205	47.3494	4.99991	0.344923	0.0345396	1.23406	95.2555	89.7056	941.971	1.35295	410.969	1.03174	398.325	0.00251051	TRUE	No
SUKYIH_full_repeat	9.65043	7.09388	9.65043	3935.52	2359.47	1.23833	0.74242	599.525	-2.30232	-5.41928	-3.77413	-4.76608	17.7906	5.6617	-0.849006	-2.32082	17026.5	28.4	78.0456	1.43555	0.07	0.0117579	0.482706	94.5614	89.5273	531.092	0.315499	43.3567	4.98452	0.326122	0.0287094	1.41299	95.0393	89.5869	993.486	1.28655	462.394	0.971049	476.18	0.00210005	TRUE	No
AMAQAG_full_repeat	6.77779	5.39359	6.77779	7277.47	3602.76	1.63707	0.81044	495.059	-2.20541	-5.22804	-3.70027	-4.75789	17.2523	6.03655	-0.75209	-2.24695	14059.7	28.4	79.2078	1.42268	0.0719531	0.0113776	0.49541	94.5048	89.522	531.172	0.317735	42.8091	4.99682	0.340114	0.0288407	1.46744	94.9007	89.5	995.123	1.33002	463.951	1.01229	458.319	0.00218189	TRUE	No
VAGMIB01_full_repeat	10.7047	9.83678	10.7047	4757.76	2204.51	1.6603	0.7693	463.335	-2.24795	-5.08611	-3.71031	-4.55077	16.1993	4.79711	-0.794633	-2.25699	13158.7	28.4	83.1895	1.42105	0.07	0.0111252	0.440121	94.6153	89.5295	531.175	0.295272	38.0138	4.99784	0.313116	0.0269921	1.4624	95.1416	89.5716	1008.59	1.31241	477.41	1.01713	469.368	0.00213053	TRUE	No
NIFNOI_full_repeat	11.4143	3.40844	11.4143	1598.96	1472.46	0.532528	0.4904	920.833	-2.25782	-5.73487	-3.7749	-4.93875	19.8459	6.64293	-1.03652	-2.5536	15327.8	16.6456	75.0926	1.42226	0.0721322	0.0112204	0.489468	94.5041	89.658	531.221	0.321328	39.834	4.99238	0.330838	0.03042	1.44625	95.0716	89.509	969.406	1.32794	438.185	1.00661	435.307	0.00229723	TRUE	No
REYJOY_full_repeat	9.12047	8.17115	9.12047	2372.3	2018.55	0.870087	0.74034	850.876	-2.97643	-5.11146	-4.08092	-4.81812	12.1861	4.20771	-1.52311	-2.62761	24164.9	28.4	11.1799	4.29906	0.0826173	0.0252897	0.107285	94.6715	90.5599	531.229	0.52487	10.0082	4.57218	0.104341	0.0332761	0.541942	94.769	90.8919	824.587	0.76371	293.357	0.238839	1228.26	0.000814158	TRUE	No
DB12-UMOYOM06_clean_repeat	9.27242	5.3599	9.27183	5196.73	2830.49	1.30799	0.71242	544.66	-2.10094	-5.25674	-3.71274	-4.67935	18.0123	5.51713	-0.647624	-2.25942	15468.4	28.4	76.6358	1.42336	0.0725024	0.0116536	0.569479	94.5137	89.5768	531.279	0.337032	52.467	4.99996	0.368593	0.0301765	1.49225	95.4255	89.7121	960.997	1.38543	429.718	1.0484	409.881	0.00243973	TRUE	No
SAXKUB_full_repeat	10.5504	7.54288	10.5504	4981.92	2425.73	1.57796	0.76832	486.9	-2.22734	-5.10999	-3.70081	-4.60669	16.4533	5.17052	-0.774017	-2.24749	13828	28.4	75.9734	1.43224	0.07	0.0117265	0.491633	94.6705	89.5263	531.337	0.321529	41.327	4.98833	0.3377	0.0266714	1.46694	94.6574	89.9246	1001.85	1.31427	470.516	0.992737	473.959	0.00210989	TRUE	No
FIBJAF01_full_repeat	5.40559	3.73161	5.40129	1407.57	1819.69	0.422127	0.54572	1292.78	-2.57911	-5.9038	-3.57742	-5.08973	18.9763	8.63176	-1.67664	-2.67496	10327.4	7.98853	10.0016	3.98644	0.0822787	0.0224873	0.101027	94.5115	93.07	531.421	0.409526	10.1539	4.84154	0.100667	0.0219017	0.772415	95.4755	90.0955	955.674	0.70418	424.253	0.294654	1439.84	0.000694523	TRUE	No
JEZLUZ_full_repeat	10.2338	9.51336	10.2338	3267.23	2151.04	1.00026	0.65854	658.359	-2.19546	-5.85896	-3.82876	-4.8722	20.9102	5.95569	-0.742138	-2.37544	18697.4	28.4	75.1598	1.4294	0.0717025	0.0117863	0.546583	94.5883	89.5117	531.449	0.333754	43.1456	5	0.350033	0.035562	1.43996	94.55	89.9542	927.758	1.39731	396.309	1.06356	372.626	0.00268366	TRUE	No
YAKKIE_full_repeat	5.58289	4.95831	5.58051	2595.36	2453.04	0.627532	0.59312	945.152	-2.96697	-5.92948	-4.13947	-5.18131	16.9091	5.94651	-1.51365	-2.68615	26842.3	28.4	10.0021	4.26483	0.079548	0.028204	0.104482	94.5114	91.7215	531.511	0.507934	10.1065	4.91931	0.106174	0.0244571	0.827217	94.5482	91.4674	911.616	0.821532	380.105	0.313599	1212.07	0.000825032	TRUE	No
OFANAK_full_repeat	8.81235	7.41613	8.81235	3295.26	2436.98	0.964925	0.7136	739.54	-2.73341	-5.29952	-4.02423	-4.83501	14.6466	4.62769	-1.28009	-2.57091	21002.9	28.4	10.0155	4.5521	0.0936959	0.0436478	0.101388	94.5068	93.8053	531.528	0.496659	15.3881	4.53333	0.121651	0.0316047	0.852617	95.5561	90.5572	874.59	0.903664	343.062	0.407005	842.893	0.00118639	TRUE	No
DB12-UMOBEF03_clean_repeat	11.1955	6.07261	11.1953	5134.92	2786.31	1.35509	0.7353	542.614	-2.10436	-5.19372	-3.70431	-4.65562	17.6331	5.42974	-0.651045	-2.251	15410.2	28.4	76.8691	1.42105	0.07	0.0119635	0.552969	94.6877	89.5061	531.604	0.329091	57.5537	4.99941	0.357364	0.0346522	1.27832	95.0794	89.7336	958.428	1.37093	426.825	1.04184	409.684	0.00244091	TRUE	No
CENSUJ_full_repeat	5.87951	4.43813	5.87676	2606.92	3083.31	0.556571	0.65828	1182.73	-3.17076	-5.73572	-4.23895	-5.11929	14.64	5.02468	-1.71744	-2.78564	33589.6	28.4	10.4909	4.72351	0.0771672	0.0143578	0.100322	94.5079	89.5893	531.622	0.509224	10.0032	3.792	0.0745819	0.0160548	0.595463	94.5226	89.7209	832.847	0.647579	301.224	0.138355	2177.19	0.000459308	TRUE	No
DB12-jacs.5b12516_ja5b12516_si_002_freeONLY_repeat	8.05832	6.63779	8.05832	1198.43	1765.37	0.309517	0.45594	1473.06	-2.11569	-5.8023	-3.73442	-4.87642	21.042	6.51815	-1.15115	-2.76988	13575.7	9.21596	73.5954	1.42105	0.0726856	0.0114603	0.527861	94.6962	89.5288	531.634	0.334475	51.1251	4.99892	0.363242	0.0353514	1.24209	94.9742	89.5345	942.902	1.37505	411.269	1.04058	395.231	0.00253016	TRUE	No
IPUXIB_full_repeat	6.15164	5.50444	6.15049	5150.45	3573.06	1.0634	0.73772	693.736	-2.19876	-5.70066	-3.85151	-4.94041	19.9878	6.21508	-0.745445	-2.39819	19702.1	28.4	66.3116	1.423	0.07	0.011989	0.601599	94.5743	89.509	531.675	0.345596	42.8275	4.99943	0.33868	0.0367345	1.49075	95.0698	89.5246	933.999	1.4233	402.324	1.0777	373.315	0.0026787	TRUE	No
KOJYUE_full_repeat	11.0508	9.02022	11.0508	3818.18	2334.2	1.16348	0.71128	611.332	-2.30938	-5.50845	-3.78636	-4.78298	18.2593	5.68836	-0.856062	-2.33305	17361.8	28.4	77.258	1.45467	0.0709766	0.0118427	0.492663	94.6737	89.5014	531.718	0.325355	41.5789	4.99902	0.338314	0.0266277	1.5	94.8489	89.6117	993.85	1.28955	462.132	0.964192	479.295	0.0020864	TRUE	No
MIJFAM_full_repeat	8.3432	6.43859	8.32899	3842.41	2265.5	1.15156	0.67896	589.594	-2.19399	-5.62916	-3.76639	-4.83664	19.6069	6.10863	-0.740675	-2.31307	16744.5	28.4	76.7175	1.42712	0.0719531	0.0116375	0.533382	94.5724	89.5625	531.765	0.329976	47.9988	4.99861	0.325748	0.0364574	1.26253	95.0598	89.5696	943.495	1.34157	411.73	1.0116	407.009	0.00245695	TRUE	No
YIDGIC_full_repeat	5.68552	5.3434	5.67024	5607.81	3714.18	1.14301	0.75704	662.325	-2.24268	-5.67698	-3.81674	-4.87782	19.6019	6.05628	-0.789358	-2.36342	18810	28.4	75.4716	1.45281	0.07	0.0122504	0.520828	94.7564	89.5031	531.826	0.329464	42.8941	4.99967	0.312165	0.0367533	1.34208	95.0429	89.5024	940.017	1.34872	408.19	1.01925	400.48	0.00249701	TRUE	No
DB12-ic5029383_si_002_freeONLY_repeat	13.8961	6.70448	13.8745	3767.46	2318.09	1.17824	0.72496	615.263	-2.23023	-5.52074	-3.76976	-4.79281	18.7812	5.83924	-0.776909	-2.31644	17473.5	28.4	78.3144	1.44087	0.0711103	0.0119059	0.522856	94.6852	89.5021	531.835	0.328026	47.147	4.99998	0.312374	0.0365083	1.22841	94.9781	89.5177	949.681	1.31512	417.846	0.987094	423.309	0.00236234	TRUE	No
PETGON_full_repeat	7.67046	7.54407	7.67046	4430.32	2905.15	1.17653	0.7715	655.747	-2.38451	-5.69914	-3.85688	-5.08341	18.9189	7.00067	-0.931192	-2.40356	18623.2	28.4	71.3148	1.42105	0.07	0.0112103	0.494224	94.5907	89.5454	531.859	0.323353	37.2625	4.99758	0.307029	0.0297856	1.42874	95.1534	89.6009	983.755	1.28914	451.897	0.965791	467.903	0.00213719	TRUE	No
MUWLAU_full_repeat	8.25228	6.94315	8.25228	687.785	1047.65	0.202388	0.30828	1523.22	-2.30316	-6.00635	-3.58923	-5.42122	21.1367	10.4564	-1.45549	-2.74156	10725.9	7.04159	10.0111	4.47263	0.0934843	0.0391941	0.103641	94.5103	96.784	531.862	0.402782	26.0987	4.57482	0.189575	0.0273992	1.09305	94.9048	89.8874	921.786	0.964452	389.923	0.561669	694.223	0.00144046	TRUE	No
DAQQEV_full_repeat	11.6838	6.37928	11.6838	3573.91	2341.22	1.05428	0.69064	655.072	-2.17061	-5.35114	-3.78528	-4.76859	18.1535	5.61244	-0.717291	-2.33196	18604.1	28.4	77.4094	1.46021	0.0719531	0.0121824	0.552998	94.5672	89.5587	531.931	0.336833	52.1368	5	0.365658	0.0343071	1.36966	94.551	90.2061	950.318	1.38729	418.387	1.05045	398.292	0.00251072	TRUE	No
SOVRON_full_repeat	6.15416	5.25787	6.14037	2914.92	2522.22	0.689583	0.59668	865.275	-2.20712	-6.02214	-3.88974	-4.97905	21.7749	6.21743	-0.840228	-2.52285	20139.4	23.2752	72.062	1.4355	0.0721499	0.011697	0.554977	94.528	89.6049	532.028	0.337962	42.7449	4.99997	0.336309	0.0371371	1.47236	95.3846	89.5033	922.443	1.4223	390.415	1.08434	360.049	0.0027774	TRUE	No
EYIGEB_full_repeat	6.31015	4.62666	6.1853	2525.69	2504.7	0.594923	0.58998	991.694	-2.38978	-6.05405	-3.9843	-5.10312	20.9145	6.38588	-1.00303	-2.59755	24161.4	24.3637	74.3018	1.47204	0.0705621	0.0121773	0.510967	94.7994	89.5078	532.038	0.333384	43.279	4.99442	0.347809	0.0343053	1.38594	94.6403	89.9978	966.322	1.35589	434.284	1.02251	424.726	0.00235446	TRUE	No
GIWRIP_full_repeat	6.42559	5.47377	6.42559	3873.77	2793.6	0.974958	0.7031	721.153	-2.72817	-5.47412	-4.00567	-4.97145	15.673	5.51238	-1.27486	-2.55235	20480.8	28.4	10.0169	4.4966	0.0928599	0.0414276	0.103996	94.5142	94.8518	532.063	0.483775	10.3189	4.92136	0.120986	0.0407685	0.827519	94.8826	91.8872	890.793	0.913278	358.73	0.429503	835.221	0.00119729	TRUE	No
QOWKIY_full_repeat	8.24292	5.37792	8.22632	2799.09	2350.03	0.732042	0.6146	839.559	-2.51558	-5.94998	-3.99775	-5.011	19.6025	5.78332	-1.06226	-2.54443	23843.5	28.4	72.433	1.48691	0.07	0.0121428	0.464241	94.6675	89.525	532.096	0.328652	36.4373	4.99923	0.315569	0.0271822	1.47847	94.9455	89.6861	1008.07	1.27213	475.978	0.943474	504.495	0.00198218	TRUE	No
DB12-REXDIJ_freeONLY_repeat	8.90631	7.09895	8.90631	1348.3	1733.51	0.389454	0.50072	1285.66	-2.22686	-5.78624	-3.78174	-4.92918	20.3159	6.54925	-1.1131	-2.66799	16706.2	12.9943	75.9294	1.42198	0.0717441	0.0115247	0.515979	94.5474	89.5574	532.112	0.325654	43.1259	4.99962	0.313993	0.0362353	1.28626	95.0214	89.5329	939.803	1.33054	407.691	1.00488	405.709	0.00246482	TRUE	No
DB12-MIDSUP_freeONLY_repeat	10.0757	8.87881	10.053	2730.88	1885.54	0.916678	0.63292	690.443	-2.25287	-5.68225	-3.83368	-4.87535	19.5738	5.94552	-0.799552	-2.38036	19608.6	28.4	75.9124	1.45032	0.0719531	0.0118972	0.534953	94.5088	89.6507	532.186	0.333577	43.7761	5	0.318783	0.0338601	1.45543	95.5961	89.6858	950.417	1.34967	418.231	1.0161	411.606	0.00242951	TRUE	No
PURGIV_full_repeat	5.86028	5.407	5.85779	4136.39	3025.06	0.886114	0.64804	731.318	-2.89479	-5.27745	-4.03606	-4.88553	13.5995	4.84852	-1.44147	-2.58274	20769.4	28.4	10.0021	4.12047	0.0884384	0.0348394	0.1	94.5007	90.7676	532.442	0.497129	10.1135	4.90355	0.120218	0.0355845	0.686045	94.7448	90.5137	896.202	0.850333	363.76	0.353204	1029.89	0.000970978	TRUE	No
RACHUA01_full_repeat	12.3654	10.01	12.3654	2718.66	1945.4	0.872477	0.62432	715.54	-2.50908	-5.43767	-3.92884	-4.86328	16.7155	5.33349	-1.05576	-2.47553	20321.3	28.4	66.7816	1.48482	0.07	0.0118016	0.468421	94.5909	89.5172	532.449	0.338861	38.2467	4.99376	0.312337	0.025077	1.36657	94.8608	89.5785	1032.8	1.25011	500.35	0.911251	549.08	0.00182123	TRUE	No
POPFAE_full_repeat	8.36638	7.52754	8.36638	1769.68	1586.85	0.537759	0.4822	896.669	-2.16732	-5.87881	-3.76201	-5.02976	21.1841	7.23596	-0.948072	-2.54276	14855.2	16.5671	74.7252	1.4191	0.072419	0.0114333	0.505284	94.5047	89.5561	532.456	0.323536	46.2947	4.99502	0.334094	0.0366974	1.19506	94.6797	89.6386	928.012	1.34729	395.556	1.02375	386.378	0.00258814	TRUE	No
KOSZIE_full_repeat	11.2863	6.35611	11.2316	2868.47	2112.41	0.915014	0.67384	736.388	-2.23847	-5.72055	-3.8584	-4.84916	19.8746	5.65496	-0.78515	-2.40508	20913.4	28.4	76.9802	1.47122	0.072533	0.0122933	0.54225	94.5092	89.5476	532.513	0.337803	44.5616	4.99418	0.341682	0.0357836	1.47507	94.9719	89.5991	945.842	1.3902	413.328	1.0524	392.75	0.00254615	TRUE	No
JEDVIA_full_repeat	14.1042	13.9295	14.1042	4067.43	2022.95	1.60517	0.79834	497.336	-2.20287	-5.27805	-3.69876	-4.68239	17.5522	5.61427	-0.749552	-2.24544	14124.3	28.4	71.0018	1.4309	0.07	0.0120497	0.527693	94.6415	89.5103	532.523	0.33478	41.7426	4.99064	0.32525	0.0295145	1.46163	95.1345	89.5508	986.567	1.32261	454.044	0.987828	459.639	0.00217562	TRUE	No
ANOSII_full_repeat	6.07098	5.26861	6.06688	2559.1	2708.37	0.628311	0.66496	1058.32	-3.06641	-5.30094	-4.17436	-4.96508	12.754	4.51318	-1.61309	-2.72105	30056.3	28.4	10.0338	4.36795	0.0750654	0.0188734	0.100242	94.5145	89.5691	532.581	0.540079	10.0386	4.20325	0.0875413	0.0249657	0.65377	95.061	89.611	854.115	0.737995	321.534	0.197916	1624.6	0.000615537	TRUE	No
FEFCAY_full_repeat	9.21424	8.60853	9.21115	1840.73	1524.36	0.606016	0.50186	828.117	-2.29988	-5.88874	-3.84846	-5.01465	20.4841	6.65624	-0.933906	-2.48249	19233.7	23.2258	74.7317	1.43747	0.0708745	0.0116671	0.517885	94.7245	89.5307	532.634	0.329711	42.4841	4.99629	0.321518	0.0347651	1.33048	94.8736	89.8203	947.303	1.32369	414.67	0.993981	417.181	0.00239704	TRUE	No
UZECEJ_full_repeat	7.92135	5.25616	7.90829	4789.36	2984.65	1.13196	0.70542	623.186	-2.24978	-5.56161	-3.78419	-4.90961	18.9029	6.42355	-0.796462	-2.33087	17698.5	28.4	82.0267	1.42251	0.07	0.0115935	0.479768	94.5247	89.5971	532.711	0.304623	49.0334	4.9995	0.337187	0.034731	1.26852	94.7666	89.6429	964.772	1.32203	432.062	1.01741	424.667	0.00235478	TRUE	No
LURGEL_full_repeat	9.78397	6.60932	9.78397	4562.7	2427.97	1.34271	0.7145	532.114	-2.16243	-5.4274	-3.71087	-4.71623	18.6354	5.73825	-0.709113	-2.25755	15112	28.4	74.7651	1.42105	0.07	0.011954	0.536588	94.6835	89.5075	532.714	0.329093	47.2399	4.9746	0.319736	0.0341582	1.29812	95.1722	89.792	950.686	1.32592	417.972	0.996823	419.304	0.0023849	TRUE	No
ZUVQIT_full_repeat	13.8535	10.9447	13.8028	3880.5	2313.86	1.24281	0.74106	596.272	-2.11544	-5.28027	-3.74057	-4.71492	18.0639	5.56125	-0.662118	-2.28726	16934.1	28.4	75.7131	1.43824	0.0722988	0.0118987	0.581774	94.5301	89.5554	532.716	0.341049	52.8891	5	0.350033	0.0345764	1.40339	95.3525	89.7917	949.897	1.39418	417.182	1.05314	396.133	0.0025244	TRUE	No
DB12-FAWCEN01_SL_repeat	11.3323	3.33739	11.3323	1543.46	1447.01	0.521105	0.48854	937.45	-2.2174	-5.76199	-3.75283	-4.93236	20.2314	6.73241	-1.02749	-2.56292	14516.5	15.4851	76.269	1.42208	0.0707549	0.0114149	0.487092	94.8151	89.5141	532.717	0.318663	41.4235	4.99875	0.344902	0.0293295	1.47124	95.0988	89.5358	969.443	1.33167	436.726	1.01301	431.117	0.00231956	TRUE	No
DB12-XUTQEI_clean_repeat	15.0711	13.1397	15.0711	4541.87	2178.45	1.57056	0.7533	479.632	-2.07297	-5.35539	-3.67522	-4.67369	18.7351	5.69899	-0.619652	-2.2219	13621.5	28.4	77.9882	1.41334	0.0721362	0.0115989	0.543353	94.5358	89.5274	532.746	0.32841	51.64	4.97211	0.348565	0.0339542	1.27942	94.8024	90.0717	942.404	1.36103	409.659	1.03262	396.719	0.00252068	TRUE	No
YEQDOR_full_repeat	9.17573	6.06382	9.17573	1344.56	1736.66	0.371456	0.47978	1291.58	-2.20023	-5.8001	-3.76318	-4.8954	20.547	6.46239	-1.11186	-2.67481	15830.4	12.2565	76.7048	1.42148	0.0721046	0.0114519	0.512798	94.5538	89.5924	532.771	0.324939	43.4415	4.99937	0.317529	0.0354099	1.31556	95.2054	89.6144	940.346	1.33649	407.575	1.01155	402.921	0.00248188	TRUE	No
NABFON_full_repeat	7.57834	6.13098	7.49965	3860.4	2875.52	0.93084	0.69336	744.864	-2.47872	-5.47953	-3.91206	-4.83487	17.1277	5.26717	-1.0254	-2.45874	21154.1	28.4	73.6429	1.48476	0.07	0.0118005	0.468421	94.6887	89.5023	532.788	0.328297	37.6703	4.996	0.309652	0.0258591	1.4507	94.9364	89.5335	1023.38	1.25627	490.596	0.927973	528.675	0.00189152	TRUE	No
EBETEM_full_repeat	11.3992	10.2168	11.3717	6873.65	2466.61	2.24378	0.80518	358.842	-2.46989	-4.85899	-3.69057	-4.40082	13.6363	4.0539	-1.01657	-2.23725	10191.1	28.4	10.4781	4.60014	0.102794	0.0423395	0.101656	94.5271	95.7704	532.853	0.444056	11.2043	4.39767	0.114178	0.0273809	1.12216	95.5439	89.5373	931.528	0.878322	398.675	0.434266	918.042	0.00108928	TRUE	No
QERWAL_full_repeat	9.60318	5.18266	9.58282	3763.63	2437.67	1.09166	0.70706	647.687	-2.16378	-5.52322	-3.79043	-4.82189	19.1747	5.88725	-0.710459	-2.33712	18394.3	28.4	72.1296	1.43595	0.07	0.0122542	0.566929	94.5503	89.5008	532.893	0.335685	42.124	4.99996	0.329523	0.0369596	1.45791	94.6458	89.531	933.117	1.40331	400.225	1.06763	374.872	0.00266758	TRUE	No
CINBIN_full_repeat	10.3186	4.29223	10.3186	3322.19	2201.96	0.939345	0.6226	662.798	-2.30412	-5.50754	-3.80571	-4.88854	18.2842	6.18045	-0.850799	-2.35239	18823.5	28.4	77.7604	1.45692	0.07	0.0121118	0.495002	94.6682	89.5234	532.956	0.321199	47.9093	4.98715	0.364982	0.0270314	1.43569	94.5424	89.8195	991.336	1.28971	458.381	0.968516	473.282	0.00211291	TRUE	No
LIWHII_full_repeat	6.48228	6.05703	6.48228	2675.05	2708.15	0.6708	0.6791	1012.37	-2.26251	-5.98459	-3.68841	-5.38351	21.2445	9.67509	-0.991966	-2.41787	18874.8	18.6443	10.0328	4.99774	0.0721019	0.0228733	0.100639	94.5002	98.891	532.956	0.507983	51.1053	5	0.303158	0.0227978	1.35263	94.6769	90.9772	988.389	1.0653	455.433	0.557312	817.194	0.0012237	TRUE	No
DB12-UMUBIP_clean_repeat	11.2434	5.32116	11.2434	5196.18	2829.46	1.32721	0.7227	544.521	-2.10505	-5.22597	-3.702	-4.66678	17.8132	5.50668	-0.651733	-2.24868	15464.4	28.4	78.6304	1.42296	0.0719531	0.0116611	0.556708	94.5175	89.612	533.014	0.331059	55.0271	4.99556	0.360824	0.0325357	1.39521	95.3168	89.5664	963.291	1.37302	430.278	1.04196	412.949	0.0024216	TRUE	No
LEWLEG_full_repeat	5.99119	5.30171	5.87355	3793.86	2875.28	0.913551	0.69236	757.865	-2.90472	-5.10301	-4.03607	-4.79398	12.5472	4.32592	-1.4514	-2.58275	21523.4	28.4	10.0091	4.0987	0.0812104	0.02778	0.101672	94.6949	90.997	533.024	0.521279	10.0221	4.92461	0.119943	0.0392607	0.582661	94.5688	91.7712	867.544	0.820131	334.519	0.298852	1119.35	0.000893378	TRUE	No
XINNAM_full_repeat	9.88795	8.18326	9.88668	3827.21	2853.56	0.982087	0.73224	745.589	-2.36048	-5.51148	-3.85626	-4.83644	17.9849	5.59456	-0.907161	-2.40294	21174.7	28.4	77.5479	1.49847	0.0719531	0.0125183	0.500878	94.5132	89.5597	533.044	0.333582	43.8871	4.99086	0.323966	0.0304577	1.43319	95.0684	89.5373	993.479	1.29405	460.434	0.960466	479.386	0.002086	TRUE	No
KEQZUF_full_repeat	5.32688	4.57432	5.17977	4648.56	3167.58	0.980701	0.66826	681.409	-2.32095	-5.78325	-3.8334	-4.9453	19.7617	6.34642	-0.867632	-2.38008	19352	28.4	76.6086	1.42775	0.07	0.0117543	0.501623	94.5553	89.5038	533.059	0.319467	47.4344	4.9992	0.333505	0.0336717	1.25756	94.6717	89.7609	969.312	1.28949	436.252	0.970025	449.733	0.00222354	TRUE	No
VASDIG_full_repeat	9.44251	7.94096	8.90808	3502.81	2253.76	1.02528	0.65968	643.408	-2.18681	-5.54686	-3.78664	-4.80659	19.1781	5.82155	-0.733495	-2.33333	18272.8	28.4	78.0451	1.45033	0.071175	0.0120583	0.539532	94.706	89.5299	533.15	0.331704	44.6146	4.99957	0.338291	0.0351943	1.42305	94.67	89.959	940.433	1.37847	407.283	1.04677	389.085	0.00257013	TRUE	No
KUJFOL_full_repeat	6.26138	5.57144	6.14238	4087.82	2947.02	0.9682	0.698	720.927	-2.88861	-5.41678	-4.03575	-4.83868	14.43	4.5829	-1.43529	-2.58243	20474.3	28.4	10.014	4.06402	0.0876369	0.0351755	0.100058	94.5963	90.5112	533.17	0.489266	10.0379	4.92215	0.116152	0.0308282	0.735402	94.9667	90.6812	897.419	0.854456	364.249	0.36519	997.425	0.00100258	TRUE	No
NIMBOB01_full_repeat	5.80917	5.12695	5.80917	3949.28	3330.44	0.869937	0.73362	843.309	-2.34881	-5.95814	-3.95536	-5.02715	20.601	6.11748	-0.895488	-2.50204	23950	28.4	73.6599	1.4849	0.0726856	0.012362	0.537921	94.5259	89.5532	533.195	0.343036	37.1459	4.99657	0.318603	0.0354544	1.49475	94.5573	90.0879	945.398	1.36608	412.202	1.02305	402.916	0.00248191	TRUE	No
DB12-RAYFAA_clean_repeat	15.8178	9.45289	13.6288	1604.01	1538.7	0.630032	0.60438	959.276	-2.38946	-5.93256	-3.86045	-4.97807	20.2229	6.37907	-1.09344	-2.56442	18965.6	19.7708	76.3054	1.43638	0.07	0.0115118	0.462972	94.5551	89.5057	533.197	0.312815	36.8173	5	0.303158	0.0306103	1.41052	95.0605	89.5017	974.481	1.27367	441.284	0.96086	459.26	0.00217742	TRUE	No
YEBRUW_full_repeat	10.4191	9.43218	10.4148	5330.74	2437.1	1.80988	0.82744	457.178	-2.72208	-5.13997	-3.72405	-4.74693	13.8006	5.83828	-1.26876	-2.27074	12983.9	28.4	10.0011	3.78572	0.0794758	0.0229684	0.100553	94.5456	90.2516	533.211	0.460177	10.8533	4.31513	0.0933439	0.0212021	0.611049	95.1725	91.9099	859.048	0.694434	325.837	0.234257	1390.94	0.000718939	TRUE	No
WUMCIS_full_repeat	8.48794	7.31053	8.48794	2850.55	1999.34	0.957731	0.67174	701.386	-2.74463	-5.33629	-4.01755	-4.81705	14.7924	4.5633	-1.29131	-2.56423	19919.4	28.4	10.0236	4.50885	0.0916731	0.0393528	0.100087	94.5034	94.9952	533.212	0.494424	11.763	4.78097	0.12706	0.0386825	0.847678	94.7665	90.6062	894.454	0.931073	361.242	0.436649	827.304	0.00120875	TRUE	No
BEVXIN_full_repeat	9.12874	8.76231	9.12874	1543.88	1820.19	0.565868	0.66714	1178.98	-3.13365	-5.9172	-4.24378	-5.35683	15.8876	6.35295	-1.68033	-2.79046	33482.9	28.4	10.0235	4.72863	0.0784496	0.0205981	0.101156	94.562	89.5902	533.243	0.521944	11.879	4.57419	0.0967209	0.0205678	0.736127	94.7081	89.6891	982.826	0.730278	449.584	0.208334	2158	0.000463393	TRUE	No
UFOQEO_full_repeat	9.20175	8.94563	9.18931	2033.11	1609.39	0.707461	0.56002	791.563	-2.27633	-5.79081	-3.82246	-4.93961	20.0596	6.37635	-0.895471	-2.4416	19025.8	24.0357	84.6842	1.42105	0.07	0.0115789	0.468421	94.5185	89.5281	533.243	0.299417	41.5789	5	0.303158	0.0355956	1.35263	95.2484	89.6321	944.708	1.3168	411.465	1.01738	404.436	0.00247258	TRUE	No
XUYCOJ_full_repeat	8.95394	8.30511	8.95394	1821.38	1616.12	0.679901	0.60328	887.306	-2.57181	-5.97592	-4.05249	-5.21969	19.4296	6.66204	-1.1185	-2.59917	25199.5	28.4	71.7141	1.48154	0.07	0.011868	0.445567	94.5438	89.5354	533.246	0.32008	36.9335	4.99817	0.318686	0.0259652	1.45833	95.1202	89.6176	1031.19	1.26125	497.943	0.941174	529.066	0.00189013	TRUE	No
FOCYED_full_repeat	5.93015	5.04732	5.91912	6026.3	3787.42	1.18387	0.74404	628.471	-2.32289	-5.47813	-3.79623	-4.94008	18.0092	6.52875	-0.869571	-2.34291	17848.6	28.4	68.8947	1.42105	0.07	0.0115789	0.542105	94.5383	89.5402	533.349	0.336755	42.059	4.99924	0.346459	0.0267019	1.48803	94.5731	89.7519	997.639	1.29014	464.29	0.953382	486.993	0.00205342	TRUE	No
RICBEM_full_repeat	11.3752	8.61357	11.3673	5711.92	2279.96	2.00457	0.80014	399.152	-2.38731	-4.78153	-3.67179	-4.41623	13.6655	4.24907	-0.933991	-2.21847	11335.9	28.4	10.0139	4.26018	0.0858273	0.0338688	0.102446	94.5053	96.5556	533.397	0.494053	25.28	4.99207	0.18274	0.0260961	0.980345	95.3722	90.1283	984.456	1.03453	451.06	0.54048	834.555	0.00119824	TRUE	No
VIXPUP01_full_repeat	10.9483	6.902	10.945	3404.89	2351.73	1.04107	0.71906	690.687	-2.23921	-5.5501	-3.81519	-4.84345	18.8975	5.86897	-0.785896	-2.36187	19615.5	28.4	79.7227	1.4573	0.07	0.0122538	0.514053	94.7164	89.5315	533.399	0.322771	43.9284	4.99938	0.329936	0.0350841	1.45842	95.0204	89.5455	955.568	1.36641	422.169	1.04363	404.518	0.00247208	TRUE	No
JUDKEY_full_repeat	4.59175	3.97818	4.54966	1277.98	2360.42	0.275172	0.50824	1846.98	-2.1559	-5.87867	-3.7222	-4.9205	21.2485	6.83953	-1.33068	-2.89698	12350.4	6.6868	76.4312	1.3898	0.07	0.0112075	0.464907	94.6593	89.5121	533.399	0.304205	37.9785	4.99101	0.339032	0.0306283	1.48424	95.1003	89.5506	955.024	1.36309	421.625	1.05889	398.176	0.00251145	TRUE	No
GAYHUM_full_repeat	7.79086	6.54023	7.79086	6646.48	2944.25	1.83395	0.8124	442.978	-2.07609	-5.28643	-3.6575	-4.70109	18.3236	5.95649	-0.622769	-2.20418	12580.6	28.4	76.9612	1.42105	0.0725866	0.0114961	0.536949	94.5936	89.5769	533.43	0.330783	48.177	4.99617	0.360139	0.0286511	1.49734	95.4405	89.6153	972.703	1.36493	439.273	1.03415	424.767	0.00235423	TRUE	No
ZOMXAD_partial_repeat	4.27476	2.03011	4.17678	0	0	0	0	1531.31	-1.10684	-6.47413	-2.9861	-5.0585	30.6348	11.8286	-1.2737	-3.15296	1042.81	0.680993	109.083	1.41002	0.0735043	0.0105292	0.249473	94.769	89.5009	533.451	0.160041	37.1356	4.82557	0.31602	0.0173579	0.97042	95.0438	89.5477	924.141	0.968981	390.69	0.80894	482.966	0.00207054	TRUE	No
GICBOM_full_repeat	6.94318	5.01012	6.80734	2937.26	2582.18	0.674044	0.59256	879.111	-2.47228	-5.84778	-3.97727	-5.0497	19.2663	6.12108	-1.02736	-2.53235	24488.7	27.8562	80.6296	1.47943	0.07	0.0121555	0.448919	94.5173	89.5149	533.458	0.307878	40.1564	4.98285	0.318119	0.0274348	1.49303	95.3632	89.7259	1007.24	1.26869	473.786	0.960815	493.109	0.00202795	TRUE	No
DB12-XINWUO_clean_repeat	6.28616	4.28799	6.28616	2145.03	2355.94	0.486377	0.5342	1098.24	-2.19431	-5.85942	-3.766	-4.92406	20.9193	6.60985	-1.02681	-2.5985	16150.9	14.7062	76.4021	1.42321	0.0720959	0.0115947	0.518426	94.5466	89.5161	533.478	0.326441	42.8664	4.99981	0.322679	0.0352371	1.32618	94.872	89.8997	932.915	1.33711	399.437	1.01067	395.221	0.00253023	TRUE	No
VUKROK_full_repeat	10.2363	8.88276	10.2345	2902.85	2021.11	0.937223	0.65254	696.242	-2.24161	-5.52983	-3.81408	-4.85673	18.7681	5.9511	-0.788296	-2.36076	19773.3	28.4	83.3722	1.42105	0.07	0.0117203	0.50884	94.5583	89.5256	533.507	0.31113	47.7017	4.99974	0.346125	0.034941	1.37016	94.5284	89.9485	957.215	1.35569	423.708	1.04456	405.635	0.00246527	TRUE	No
DB12-REXDOP_freeONLY_repeat	10.397	6.23971	7.4603	1381.85	1744.93	0.409251	0.51678	1262.71	-2.17289	-5.79852	-3.76298	-4.87915	20.694	6.37078	-1.06968	-2.65977	16014.6	12.6827	74.5821	1.42118	0.0712009	0.011604	0.541932	94.787	89.5035	533.514	0.333426	45.8509	4.99969	0.337887	0.0348079	1.35205	95.0542	89.7617	939.667	1.35572	406.153	1.0223	397.294	0.00251702	TRUE	No
CACKEZ_full_repeat	11.2549	9.88866	11.2549	2592.39	1697.69	0.958718	0.62784	654.856	-2.48747	-5.70834	-3.90919	-4.91883	18.3837	5.76274	-1.03415	-2.45587	18597.9	28.4	79.0245	1.46765	0.07	0.0110484	0.394737	94.506	89.5356	533.516	0.290379	36.5378	5	0.306332	0.0261547	1.34029	94.953	89.5632	1015.06	1.24981	481.54	0.959431	501.902	0.00199242	TRUE	No
EXEKOI_full_repeat	8.96025	7.88496	8.95324	5136.23	2944.5	1.45527	0.83428	573.28	-2.77058	-4.92479	-3.87861	-4.60665	12.2956	4.15538	-1.31726	-2.4253	16281.1	28.4	10.005	3.84264	0.0815297	0.0283175	0.103732	94.5066	91.2622	533.532	0.499482	14.0147	4.62208	0.121328	0.0279925	0.734044	94.8391	89.868	908.939	0.825416	375.408	0.325935	1151.79	0.000868215	TRUE	No
EYETEK_full_repeat	6.24193	4.91629	6.24193	2830.62	2687.61	0.631104	0.59922	949.481	-2.47608	-6.01162	-4.04307	-5.09518	20.1798	6.00508	-1.02707	-2.59406	26699.4	28.12	89.9079	1.51295	0.07	0.0124979	0.404095	94.6048	89.5076	533.579	0.286873	36.3158	5	0.303158	0.0355956	1.42632	94.7709	89.7032	983.72	1.33438	450.141	1.0475	429.727	0.00232706	TRUE	No
CARFEJ_full_repeat	5.80719	4.69249	5.38836	1818.42	2477.54	0.421001	0.5736	1362.48	-2.27576	-5.9651	-3.83578	-5.01444	21.0576	6.72742	-1.13753	-2.69755	18730.9	13.7477	69.5751	1.42105	0.07	0.0117909	0.545202	94.6594	89.5198	533.609	0.336383	41.5592	4.99121	0.304935	0.0366836	1.28713	95.0383	89.5952	931.996	1.31616	398.388	0.979779	406.609	0.00245936	TRUE	No
AVEYUY01_full_repeat	5.33886	5.0671	5.33886	1031.29	1728.33	0.266258	0.44622	1675.91	-2.56689	-5.75087	-3.75657	-4.9465	18.1732	6.79174	-1.67989	-2.86957	12919.7	7.70908	10.1339	3.83988	0.0911735	0.0394956	0.100952	94.5391	93.9535	533.621	0.408064	10.0532	4.96749	0.117857	0.0353336	0.850221	95.814	91.6672	919.385	0.863107	385.764	0.455043	847.752	0.00117959	TRUE	No
DB12-POTREX_clean_repeat	14.7001	10.7986	14.7001	4186.81	2024.06	1.54022	0.7446	483.43	-2.12401	-5.4015	-3.67406	-4.61938	18.7069	5.39559	-0.670692	-2.22074	13729.4	28.4	79.7271	1.42107	0.0716409	0.0116892	0.51999	94.5941	89.5505	533.628	0.323555	50.5365	4.98747	0.334368	0.0338857	1.28643	95.2344	89.5366	962.276	1.33318	428.648	1.00963	424.561	0.00235537	TRUE	No
HURHAE_full_repeat	5.70575	5.27637	5.70575	3776.17	2721.76	0.943462	0.68002	720.768	-2.29322	-5.52272	-3.82687	-4.85417	18.433	5.86352	-0.839901	-2.37355	20469.8	28.4	81.5105	1.43124	0.07	0.0118632	0.510287	94.5347	89.5188	533.638	0.315834	45.5658	4.99999	0.330501	0.0346694	1.36187	94.5936	89.7792	969.217	1.32759	435.579	1.01175	430.52	0.00232278	TRUE	No
QEDJIW_full_repeat	9.03565	5.98778	9.03565	1327.89	1736.29	0.369514	0.48316	1307.52	-2.14303	-5.75111	-3.72856	-4.8789	20.5938	6.5658	-1.09156	-2.67709	14720.4	11.2582	76.1177	1.42142	0.0731738	0.011465	0.536586	94.5823	89.5045	533.639	0.333049	45.9498	4.98388	0.349185	0.0343628	1.36183	94.7589	89.6578	943.763	1.35936	410.124	1.02631	399.612	0.00250243	TRUE	No
ZERZON_full_repeat	7.86566	6.17445	7.86566	6127.18	2885.48	1.71711	0.80864	470.929	-2.64479	-4.69144	-3.80279	-4.46968	11.6816	3.80642	-1.19147	-2.34947	13374.4	28.4	10.8161	4.32637	0.0961451	0.0372712	0.104955	94.5129	93.7316	533.657	0.484908	10.1417	4.98903	0.118759	0.0327506	0.812319	95.0969	92.0438	944.87	0.898865	411.213	0.413957	993.371	0.00100667	TRUE	No
PODGEW01_full_repeat	26.3144	26.0986	26.3144	1377.72	955.356	0.95265	0.6606	693.43	-2.8353	-5.59124	-4.02394	-4.83701	15.73	4.64076	-1.38198	-2.57062	19693.4	28.4	10.054	4.13926	0.0882078	0.0351901	0.101997	94.5097	93.0779	533.74	0.478023	10.0021	4.95858	0.103848	0.0275265	0.748	96.2956	91.8332	897.151	0.840391	363.411	0.362368	1002.88	0.000997131	TRUE	No
HIFVUO_full_repeat	7.50175	5.98068	7.50175	2595.19	2126.72	0.714665	0.58566	819.434	-2.43429	-5.84774	-3.89572	-4.98022	19.4829	6.19001	-1.03267	-2.4941	20660.2	25.2127	75.3328	1.46918	0.07	0.0119492	0.45978	94.5733	89.5083	533.768	0.31817	37.0542	4.98981	0.318247	0.0273073	1.48199	94.7757	89.6123	993.518	1.26411	459.75	0.945943	486.023	0.00205752	TRUE	No
OFIBUD_full_repeat	8.69918	8.24082	8.68229	2118.83	1837.52	0.627652	0.54432	867.226	-2.61893	-5.656	-4.05701	-5.02466	17.3347	5.52303	-1.16561	-2.6037	24629.2	28.4	72.5875	1.50789	0.07	0.0118035	0.41578	94.5544	89.5104	533.793	0.315649	37.2443	4.99947	0.308983	0.0252914	1.34595	94.8753	89.67	1051.91	1.24422	518.115	0.928574	557.968	0.00179222	TRUE	No
ERALIU_full_repeat	14.8637	13.5409	14.8637	2730.8	2020.96	0.90376	0.66884	740.063	-2.41854	-6.00105	-3.51225	-6.12258	20.4479	14.899	-0.965225	-2.05893	21017.8	28.4	31.0403	4.99322	0.0708817	0.0216421	0.100147	94.6246	97.5656	533.871	0.313872	16.2654	4.8964	0.0722061	0.0211024	1.08793	94.8658	89.6312	922.96	0.578506	389.089	0.264634	1470.29	0.000680138	TRUE	No
IFENUF_full_repeat	8.59276	7.3043	8.58564	4707.49	3017.48	1.25027	0.80142	640.996	-2.72337	-5.69463	-3.98699	-4.69908	16.9591	4.06438	-1.27005	-2.53367	18204.3	28.4	10.0155	4.22559	0.08828	0.0369183	0.103783	94.5178	95.1548	533.96	0.468988	10.1512	4.99868	0.122275	0.0382983	0.790804	95.0872	92.2884	887.234	0.910944	353.274	0.441956	799.343	0.00125103	TRUE	No
FORPCU_full_repeat	5.80398	4.97063	5.80398	4509.66	3197.53	1.01382	0.71884	709.045	-2.91848	-5.35347	-3.99623	-4.83458	13.8982	4.78505	-1.46516	-2.54291	20136.9	28.4	10.0306	3.84103	0.0791646	0.0257455	0.10046	94.5239	89.8	533.974	0.492879	10.0478	4.52188	0.106999	0.0296615	0.595461	94.5797	91.3216	835.367	0.761055	301.392	0.268177	1123.86	0.000889793	TRUE	No
XAMFUP_full_repeat	5.70736	5.24062	5.61752	2196.22	2333.98	0.507186	0.539	1062.73	-2.12385	-5.86924	-3.77173	-4.96883	21.3776	6.83267	-0.949594	-2.59748	15873.5	14.9366	73.84	1.42152	0.0728076	0.0114913	0.548771	94.545	89.5346	533.991	0.334594	40.83	4.99632	0.333186	0.0360232	1.46906	95.0139	89.6289	921.198	1.40483	387.206	1.07023	361.795	0.00276399	TRUE	No
DETWIL_full_repeat	4.06309	3.2956	4.0424	0	0	0	0	2485.64	-2.04393	-6.94681	-3.87601	-5.41708	27.9841	8.79597	-1.29156	-3.12364	14054.3	5.65418	84.2338	1.51518	0.0993761	0.0104392	0.558139	94.5149	89.5918	534.029	0.400904	42.9677	4.9995	0.353427	0.037096	1.2826	95.4441	89.6479	885.438	1.43034	351.409	1.02944	341.36	0.00292946	TRUE	No
MIXBAY_full_repeat	11.0184	7.36968	9.64694	3623.77	2320.29	1.11751	0.71554	640.291	-2.19875	-5.44914	-3.77019	-4.78495	18.5522	5.79194	-0.745433	-2.31687	18184.3	28.4	67.9004	1.43465	0.07	0.012258	0.608609	94.648	89.5006	534.033	0.350307	45.5243	4.99995	0.332487	0.0358157	1.40506	94.7829	89.581	953.423	1.36545	419.389	1.01514	413.134	0.00242052	TRUE	No
PICVAA_full_repeat	8.535	8.30328	8.535	1574.81	1776.07	0.603334	0.68044	1127.81	-3.15543	-6.05165	-4.19618	-5.29627	16.5307	6.27897	-1.70211	-2.74286	32029.7	28.4	10.0448	4.49343	0.0742087	0.0131954	0.101352	94.6062	89.7468	534.038	0.481013	10.0173	3.97195	0.0758735	0.0151402	0.582866	94.6713	89.8575	834.492	0.631089	300.454	0.150076	2002.01	0.000499498	TRUE	No
QEQBEU_full_repeat	6.92302	5.47936	6.9152	1995.51	1633	0.520886	0.42626	818.323	-2.08136	-6.20743	-3.8025	-5.03638	23.5503	7.04263	-0.836518	-2.55765	14380.4	17.573	69.1119	1.42301	0.0718422	0.0115307	0.528341	94.6822	89.5461	534.158	0.336007	43.9657	4.99659	0.374849	0.0356307	1.42797	95.0462	89.5356	915.552	1.44499	381.394	1.10898	343.913	0.00290771	TRUE	No
WONZOP_full_repeat	11.0021	10.3306	11.0021	2996.75	1954.14	1.0045	0.65502	652.066	-2.2168	-5.90645	-3.81721	-4.92131	21.0594	6.3019	-0.763479	-2.36389	18518.7	28.4	73.5085	1.41763	0.0712964	0.0115883	0.560091	94.6334	89.538	534.163	0.335975	40.6461	4.99097	0.333933	0.0354667	1.45579	94.6017	89.7912	930.393	1.37027	396.231	1.0343	383.091	0.00261035	TRUE	No
DB12-BINCUY_manual_repeat	13.3117	8.62623	13.3117	3772.43	2202.98	1.13287	0.66156	583.96	-2.29915	-5.89082	-3.78003	-4.80865	20.5001	5.87107	-0.860299	-2.34117	16041.1	27.4695	77.1284	1.42105	0.07	0.0114786	0.472711	94.6257	89.5187	534.189	0.313791	38.8697	4.98616	0.338524	0.026506	1.47686	94.5355	89.9816	973.45	1.27303	439.261	0.959242	457.925	0.00218376	TRUE	No
UVEZIH_full_repeat	10.22	6.55592	10.2008	3605.68	2626.93	0.966546	0.70418	728.544	-2.29454	-5.41726	-3.8214	-4.8337	17.8236	5.77789	-0.841221	-2.36809	20690.6	28.4	82.8959	1.42105	0.07	0.0116956	0.517392	94.5147	89.5031	534.235	0.314817	50.2819	4.99726	0.33771	0.0333093	1.33084	94.7904	89.8323	980.993	1.3113	446.758	0.996479	448.337	0.00223047	TRUE	No
DB12-UKIQOV_clean_repeat	13.6671	9.63813	13.6616	3358.67	2112.27	1.17522	0.7391	628.898	-2.34783	-5.48713	-3.79407	-4.76246	17.9182	5.5273	-0.894512	-2.34075	17860.7	28.4	80.8624	1.44427	0.07	0.011517	0.468421	94.6116	89.5145	534.272	0.310442	42.2732	4.99945	0.316308	0.0283803	1.3887	95.0369	89.5679	1001.6	1.2608	467.325	0.950359	491.736	0.00203361	TRUE	No
NOPGOP_full_repeat	5.61617	4.93585	5.61551	4439.95	2865.53	1.03502	0.668	645.385	-2.72262	-5.49177	-3.9629	-4.93273	15.8054	5.53546	-1.26931	-2.50959	18328.9	28.4	10.0211	4.18347	0.0912308	0.040179	0.1	94.535	94.3646	534.29	0.465013	12.0368	4.79032	0.130766	0.0311639	0.953293	94.5054	90.3865	898.701	0.93881	364.411	0.473797	769.128	0.00130017	TRUE	No
POTWUQ_full_repeat	6.88595	6.21818	6.88594	4086.74	2965.59	0.979934	0.7111	725.664	-2.50126	-5.6386	-3.92265	-4.86572	17.907	5.3828	-1.04794	-2.46933	20608.9	28.4	74.3051	1.53898	0.0714954	0.0124038	0.423152	94.5263	89.5357	534.305	0.322787	36.3258	5	0.318783	0.0242626	1.43828	94.5019	89.8049	1021.1	1.24554	486.794	0.922756	527.543	0.00189558	TRUE	No
DB12-jacs.6b09155_ja6b09155_si_009_clean_repeat	8.83227	8.6768	8.83227	1980.51	1676.88	0.657854	0.557	846.681	-2.26313	-5.75139	-3.81743	-4.94399	19.9099	6.43006	-0.91188	-2.46618	19009.5	22.4517	75.1825	1.44454	0.07	0.0120552	0.524976	94.7448	89.501	534.323	0.328981	42.7713	4.99949	0.315001	0.0363359	1.35006	94.9634	89.5149	947.369	1.33294	413.046	1.00396	411.418	0.00243062	TRUE	No
VUVROV_full_repeat	5.98272	5.46522	5.97734	2587.48	2359.37	0.638949	0.58262	911.839	-2.34409	-5.80366	-3.88632	-5.0017	19.7462	6.36624	-0.966704	-2.50894	21742.2	23.8443	80.6392	1.44722	0.07	0.0119175	0.483234	94.517	89.5817	534.342	0.311172	41.5789	5	0.303158	0.0355956	1.35263	95.1634	89.6739	958.162	1.31039	423.82	0.999217	424.152	0.00235765	TRUE	No
MARBOY_full_repeat	7.97495	7.00484	7.96322	2526.92	1929	0.68346	0.52174	763.369	-2.19824	-5.92424	-3.80667	-4.98791	21.2669	6.74214	-0.834516	-2.44295	17638.3	23.1058	75.1133	1.41719	0.0718768	0.011436	0.535218	94.5173	89.6039	534.347	0.32817	41.4926	4.99993	0.338311	0.0354344	1.41316	94.5384	89.9674	926.991	1.37308	392.645	1.04491	375.771	0.0026612	TRUE	No
DB12-TEJQAC_freeONLY_repeat	3.76144	3.19439	3.75514	0	0	0	0	1530.06	-0.986714	-6.48852	-2.6969	-5.26437	31.4026	14.6543	-1.26029	-2.97047	814.951	0.532628	106.184	1.39923	0.07	0.0121481	0.247112	94.52	89.5897	534.398	0.126078	21.0059	4.81455	0.145062	0.0187836	0.844663	95.0788	89.5518	913.494	0.742614	379.097	0.616536	614.882	0.00162633	TRUE	No
DUFFUI_full_repeat	10.6328	10.0081	10.6328	1234.27	1208.75	0.423534	0.41478	979.315	-2.09695	-6.06541	-3.75582	-5.05343	22.6507	7.40636	-0.961104	-2.61996	13389.8	13.6726	72.7058	1.42307	0.0730407	0.011414	0.504536	94.5051	89.588	534.496	0.327369	46.7688	4.99708	0.34337	0.037122	1.21957	95.0783	89.5446	918.626	1.38533	384.13	1.05796	363.086	0.00275417	TRUE	No
UDIKAW_full_repeat	9.40712	8.52424	9.40614	2221.96	1878.28	0.820986	0.694	845.327	-2.975	-6.08375	-4.12982	-4.95108	17.7438	4.68752	-1.52168	-2.6765	24007.3	28.4	10.0016	4.0196	0.0815606	0.0309602	0.100812	94.5172	90.0092	534.529	0.48149	10.4413	4.62287	0.108863	0.0302611	0.639134	94.5484	91.1583	851.256	0.780513	316.726	0.299024	1059.2	0.000944107	TRUE	No
DB12-MIXBEC_clean_repeat	12.4058	6.44619	12.4053	3615.55	2325.66	1.0894	0.70074	643.23	-2.24952	-5.54887	-3.77491	-4.81879	18.8317	5.95816	-0.796203	-2.32159	18267.7	28.4	88.9474	1.42105	0.07	0.0115789	0.468421	94.5426	89.5105	534.545	0.295887	47.3014	4.99886	0.318723	0.0368637	1.22752	94.5612	89.5442	955.058	1.30518	420.512	1.0093	416.639	0.00240016	TRUE	No
ZAZZOP_full_repeat	6.39436	5.89021	6.39436	4414.33	3295.75	1.04053	0.77686	746.607	-2.58637	-5.39151	-3.9964	-4.84757	16.0109	4.85825	-1.13305	-2.54308	21203.6	28.4	78.2983	1.56883	0.07	0.0122344	0.349639	94.5476	89.6075	534.625	0.288943	36.3158	5	0.303158	0.0227978	1.27895	94.6176	90.396	1028.85	1.22501	494.229	0.936069	527.984	0.001894	TRUE	No
DB12-MEHMET_clean_repeat	21.8234	9.06966	13.9406	4644.55	1898.67	1.99973	0.81748	408.792	-2.64816	-5.17324	-3.72244	-4.44709	14.4124	4.13608	-1.19484	-2.26912	11609.7	28.4	10.0114	3.6871	0.0816942	0.0283832	0.100388	94.504	90.7942	534.629	0.45465	10.8615	4.9688	0.119693	0.0319745	0.704137	95.1908	90.2873	944.555	0.817058	409.926	0.362407	1131.12	0.00088408	TRUE	No
PEHKUM_full_repeat	6.23902	5.22883	6.23882	2875.88	2513.51	0.68872	0.60194	873.998	-2.49023	-5.82153	-3.98446	-5.03196	19.0141	5.97879	-1.03691	-2.53114	24821.5	28.4	69.1238	1.48381	0.07	0.0125721	0.50778	94.5378	89.5032	534.644	0.34053	38.8514	4.99904	0.319387	0.0297082	1.44816	94.7832	89.7632	1010.5	1.28457	475.854	0.944037	504.063	0.00198388	TRUE	No
DB12-IYODAD_freeONLY_repeat	9.11936	6.31963	9.11936	1564.66	1742.2	0.439078	0.4889	1113.43	-2.28225	-5.91883	-3.82156	-4.96493	20.7565	6.526	-1.05367	-2.59298	18847	16.927	83.6842	1.42105	0.07	0.0115789	0.468421	94.5274	89.5173	534.769	0.300959	42.8208	4.99946	0.30678	0.0368494	1.271	94.9484	89.5315	941.984	1.3017	407.215	1.00074	406.915	0.00245752	TRUE	No
DB12-FARFIO_freeONLY_repeat	9.12316	6.55123	9.12316	1320.5	1731.65	0.374251	0.49078	1311.33	-2.16416	-5.76114	-3.74429	-4.91617	20.5304	6.68871	-1.09736	-2.67749	15294	11.6629	70.4825	1.42105	0.07	0.01195	0.53486	94.6218	89.5249	534.782	0.33114	43.6134	4.99484	0.327591	0.0358604	1.3438	94.9708	89.549	938.845	1.35681	404.063	1.02567	393.949	0.0025384	TRUE	No
VAZTOG_full_repeat	15.0876	7.94949	15.0876	3789.81	2235.6	1.30023	0.767	589.865	-2.81645	-4.96647	-3.88598	-4.59859	12.2716	4.06734	-1.36314	-2.43266	16752.2	28.4	10.0137	3.79797	0.0791429	0.0250841	0.10628	94.5097	90.1372	534.874	0.498553	10.189	4.78335	0.112321	0.0303038	0.66126	94.9834	91.088	882.147	0.805435	347.273	0.306882	1131.62	0.000883691	TRUE	No
TATLOT_full_repeat	4.04652	2.63415	4.04593	0	0	0	0	1349.41	-1.25453	-6.70563	-2.99709	-5.05056	31.1132	11.7206	-1.29456	-3.03712	1230.59	0.911948	109.51	1.42065	0.0725024	0.0102366	0.247345	94.5011	89.5618	534.874	0.173682	26.7218	4.99165	0.308749	0.0121836	1.43559	95.0426	89.7249	991.633	0.938581	456.759	0.7649	597.148	0.00167463	TRUE	No
HALHEJ_full_repeat	10.0312	8.62557	10.0157	3395.63	2203.37	1.07449	0.69722	648.878	-2.16872	-5.49797	-3.78061	-4.82599	19.0023	5.9667	-0.715399	-2.32729	18428.1	28.4	68.9088	1.42105	0.07	0.0120325	0.608691	94.5426	89.5271	534.953	0.34367	49.1394	4.99962	0.338465	0.0364808	1.3896	95.1395	89.5732	946.228	1.38087	411.276	1.0372	396.527	0.0025219	TRUE	No
UCOZIV_full_repeat	5.4328	5.00307	5.4328	4617.86	3397.09	1.01522	0.74684	735.648	-2.18936	-5.62868	-3.87559	-5.04561	19.6306	6.67812	-0.736038	-2.42227	20892.4	28.4	73.1088	1.49219	0.0724628	0.0123292	0.55743	94.5913	89.583	534.97	0.343418	47.6223	4.98749	0.363763	0.0370953	1.48015	94.9807	89.5447	940.911	1.44603	405.941	1.10261	368.164	0.00271618	TRUE	No
DB12-XOVPUU_clean_repeat	11.455	9.77333	11.455	4965.89	2010.98	2.01631	0.81652	404.954	-2.46034	-5.02777	-3.70403	-4.42296	14.6541	4.10345	-1.00702	-2.25071	11500.7	28.4	10.0187	4.1638	0.0863239	0.0344938	0.107704	95.0052	95.5937	534.981	0.475507	13.8972	4.65876	0.135805	0.0393207	0.902138	94.8185	90.3255	931.648	0.922614	396.667	0.447106	887.187	0.00112716	TRUE	No
DB12-ULOKAJ_clean_repeat	8.7673	6.34979	8.7673	1336.73	1744.33	0.372605	0.48622	1304.89	-2.13788	-5.8395	-3.7378	-4.89619	21.1277	6.61173	-1.07545	-2.67538	15066	11.5458	79.1926	1.41921	0.0734217	0.0112889	0.530053	94.6473	89.5202	535.005	0.329066	42.43	4.9945	0.334169	0.0352908	1.4194	94.9583	89.561	934.637	1.37073	399.632	1.04167	383.647	0.00260656	TRUE	No
AMAQAG02_full_repeat	6.77466	5.35072	6.77466	7241.13	3584.83	1.63772	0.81078	495.068	-2.19588	-5.13148	-3.6836	-4.81987	16.7555	6.48547	-0.742563	-2.23028	14059.9	28.4	80.9206	1.43492	0.0723804	0.0112794	0.497524	94.5532	89.5936	535.054	0.317898	46.903	4.97438	0.346744	0.0263117	1.46728	95.1205	89.5165	1004.56	1.2983	469.503	0.980403	478.888	0.00208817	TRUE	No
GACYAN_full_repeat	9.5219	7.12122	9.51918	3170.79	2134.66	0.956052	0.64364	673.202	-2.20466	-5.6974	-3.81206	-4.88247	19.9355	6.10961	-0.751343	-2.35874	19118.9	28.4	70.6469	1.48245	0.07	0.0129703	0.542105	94.6115	89.5182	535.055	0.340295	46.6011	4.99952	0.33388	0.0365498	1.37987	95.0172	89.6766	940.505	1.3693	405.45	1.02901	394.02	0.00253794	TRUE	No
SEFVAC_full_repeat	11.5558	3.67299	11.5558	1699.86	1536.25	0.547584	0.49488	903.696	-2.31872	-5.78038	-3.78436	-4.96247	19.7581	6.72434	-1.07193	-2.53757	15951.8	17.6518	75.7648	1.4256	0.07	0.0114137	0.462574	94.5784	89.5035	535.072	0.309986	36.8811	4.99659	0.3159	0.0283441	1.46473	94.9431	89.6184	980.725	1.28029	445.653	0.970307	459.291	0.00217727	TRUE	No
CIDQAI_full_repeat	6.71329	4.75428	6.71329	5726.99	2960.89	1.33194	0.68862	516.997	-2.3773	-5.34891	-3.80143	-4.76132	16.9611	5.4788	-0.923978	-2.34811	14682.7	28.4	82.2048	1.44466	0.07	0.0108061	0.392697	94.5016	89.5231	535.093	0.279845	36.3987	4.99667	0.306251	0.0258607	1.36231	95.0044	89.6996	1014.23	1.27261	479.138	0.992767	482.629	0.00207199	TRUE	No
BOXROV_full_repeat	5.30725	4.13603	5.29491	2330.5	2661.46	0.524337	0.5988	1142.01	-2.45341	-5.85956	-3.8897	-4.99994	19.4413	6.3369	-1.24038	-2.67667	18651	16.3317	69.9038	1.44517	0.07	0.0111291	0.469083	94.668	89.5333	535.098	0.326176	37.1677	4.95012	0.316158	0.0277866	1.34857	94.5423	89.574	993.797	1.25389	458.698	0.927718	494.438	0.0020225	TRUE	No
NUHJAE_full_repeat	6.22806	4.9275	6.22806	3985.63	3050.17	0.889204	0.6805	765.288	-2.26426	-5.63656	-3.85975	-4.87553	19.2481	5.79777	-0.810945	-2.40643	21734.2	28.4	76.3277	1.51271	0.0736621	0.012768	0.549268	94.5149	89.5335	535.098	0.348341	45.2576	4.99688	0.329233	0.0369178	1.41856	94.9449	89.5369	955.617	1.36716	420.518	1.01882	412.751	0.00242277	TRUE	No
WAMREJ_full_repeat	15.9388	10.4845	15.9388	3737.06	2149.39	1.27287	0.7321	575.15	-2.23807	-5.52818	-3.73381	-4.71845	18.7789	5.62001	-0.78475	-2.28049	16334.2	28.4	73.7811	1.45492	0.07	0.0125711	0.509612	94.5176	89.5475	535.102	0.328877	49.9109	4.99648	0.32059	0.0343752	1.21033	94.9925	89.5273	970.427	1.2782	435.325	0.949325	458.562	0.00218073	TRUE	No
ZOQTIL_full_repeat	9.25105	8.56324	9.25105	2473.14	2093.46	0.782065	0.662	846.468	-2.55488	-5.48468	-3.98944	-4.95368	16.7224	5.50358	-1.10156	-2.53613	24039.7	28.4	77.1029	1.54059	0.0700002	0.0125314	0.413594	94.5492	89.5832	535.135	0.311969	37.4318	4.99969	0.311332	0.0241184	1.4715	94.9991	89.5531	1049.21	1.24209	514.074	0.930123	552.694	0.00180932	TRUE	No
VEXXEC_full_repeat	5.83097	4.35589	5.83097	3304.46	2557.74	0.676489	0.52362	773.988	-2.10876	-5.57947	-3.69948	-4.81708	19.8097	6.37896	-0.854528	-2.44524	13898.5	17.957	76.718	1.42241	0.0709549	0.0116813	0.525685	94.7729	89.5055	535.15	0.325664	51.4231	4.99941	0.342535	0.0355618	1.23821	95.0614	89.6903	946.013	1.35172	410.863	1.02606	400.429	0.00249732	TRUE	No
DB12-NUTQAV_clean_repeat	10.892	6.87272	10.892	3226.75	2332.09	0.991702	0.71674	722.734	-2.30512	-5.4866	-3.82334	-4.82973	18.1589	5.74416	-0.851807	-2.37002	20525.6	28.4	79.1007	1.48128	0.07	0.0125582	0.509549	94.7524	89.507	535.188	0.327823	48.7681	4.98444	0.322846	0.0343465	1.28321	94.8265	89.8242	972.56	1.29508	437.372	0.967253	452.18	0.00221151	TRUE	No
DUFMOH_full_repeat	8.93917	7.19627	8.90092	2824.29	1994.43	0.974498	0.68816	706.17	-2.92941	-5.29766	-3.93432	-5.02999	13.5173	6.25371	-1.47609	-2.481	20055.2	28.4	10.0036	3.89556	0.0754295	0.01843	0.101683	94.6516	89.8638	535.207	0.478965	10.0031	4.00256	0.0811694	0.0209072	0.521985	95.8848	89.6815	788.656	0.662568	253.449	0.183603	1380.42	0.000724419	TRUE	No
DB12-CURBOH_freeONLY_repeat	9.52504	4.72038	9.52504	1412.94	1785.98	0.402936	0.50932	1263.99	-2.14487	-5.69322	-3.74825	-4.93857	20.2529	6.79396	-1.04672	-2.6501	15845.2	12.5358	75.5898	1.42163	0.0723235	0.0114602	0.542152	94.5324	89.6045	535.215	0.329922	45.7765	5	0.334408	0.0355956	1.37742	95.1418	89.6632	938.992	1.37003	403.777	1.0401	388.209	0.00257593	TRUE	No
UDOHON_full_repeat	8.13409	5.656	8.13409	3855.84	2865.34	1.00932	0.75004	743.118	-2.92456	-5.45967	-4.04121	-4.85636	14.4696	4.65265	-1.47124	-2.58789	21104.6	28.4	10.2919	4.12433	0.0820226	0.0263643	0.104131	94.7006	91.9223	535.271	0.498651	10.0328	4.81248	0.113938	0.0354369	0.551716	94.8777	91.7588	845.037	0.782926	309.766	0.284276	1089.67	0.00091771	TRUE	No
PURGAN_full_repeat	4.42944	3.98953	4.42265	2019.84	1884.83	0.566121	0.52828	933.144	-2.16708	-6.00123	-3.72501	-4.92121	21.8841	6.82754	-1.06157	-2.6195	11897.6	12.75	70.0436	1.41321	0.0713049	0.0114079	0.491965	94.7357	89.512	535.303	0.328784	37.9239	4.97879	0.326979	0.0308188	1.42222	95.3661	89.5367	953.816	1.34333	418.514	1.01455	412.513	0.00242417	TRUE	No
AZIWEM_full_repeat	7.0086	4.90327	6.98324	3368.07	2904.19	0.820809	0.70776	862.264	-2.52303	-5.31507	-3.9663	-4.85007	15.9361	5.0443	-1.06972	-2.51298	24488.3	28.4	76.7705	1.49019	0.07	0.0119013	0.468421	94.5213	89.6053	535.343	0.323271	41.9996	4.99994	0.310673	0.0273971	1.36694	94.9393	89.6902	1050.6	1.25159	515.256	0.928319	555.042	0.00180167	TRUE	No
TATHEC_full_repeat	6.30658	5.12374	6.30658	2657.34	2486.35	0.662576	0.61994	935.654	-2.30502	-5.97822	-3.82086	-5.00977	20.9655	6.78596	-1.01352	-2.52936	18307	19.566	75.8487	1.44419	0.0719531	0.0116601	0.500518	94.5196	89.5553	535.387	0.326377	44.1013	4.99727	0.330153	0.0338076	1.30158	94.6997	89.5552	961.207	1.29141	425.82	0.965033	441.249	0.00226629	TRUE	No
DB12-NIGBOW_clean_repeat	11.8085	11.569	11.8085	2637.4	1753.49	0.982712	0.65336	664.848	-2.22825	-5.46259	-3.77916	-4.83645	18.4606	6.0347	-0.774931	-2.32584	18881.7	28.4	80.5902	1.46913	0.0724414	0.0121219	0.532455	94.6114	89.5249	535.441	0.332637	41.5789	5	0.303158	0.0355956	1.42632	95.1027	89.6552	949.934	1.3335	414.494	1.00086	414.138	0.00241465	TRUE	No
VURMOL_full_repeat	13.7227	6.45268	13.7193	3292.61	2257.64	1.05167	0.7211	685.632	-2.48062	-5.17123	-3.8785	-4.7517	15.3571	4.98401	-1.0273	-2.42518	19471.9	28.4	76.2536	1.55059	0.07	0.0126169	0.404812	94.5843	89.5783	535.467	0.312837	39.3372	4.99978	0.309661	0.0243543	1.35544	94.7211	89.8015	1040.09	1.2357	504.625	0.922863	546.804	0.00182881	TRUE	No
QIVVAT_full_repeat	7.56569	4.65789	7.56569	2956.41	2518.9	0.715811	0.60988	852.012	-2.22517	-5.94508	-3.81791	-4.98168	21.2322	6.64243	-0.885475	-2.47822	18626.7	21.862	76.0574	1.42037	0.0707324	0.0116536	0.531594	94.6146	89.5239	535.477	0.325549	36.3158	5	0.303158	0.0355956	1.5	94.946	89.7708	921.955	1.35102	386.478	1.02547	376.88	0.00265336	TRUE	No
CADHOF_full_repeat	6.3513	5.48517	6.34163	5422.52	3591.58	1.16205	0.76968	662.351	-2.20698	-5.423	-3.79012	-4.99074	18.356	6.85275	-0.753659	-2.3368	18810.8	28.4	76.5322	1.45851	0.0710147	0.0120682	0.545641	94.7194	89.5024	535.516	0.332958	45.1332	4.99437	0.333501	0.0341698	1.47063	95.0694	89.8487	955.94	1.36799	420.424	1.03503	406.194	0.00246188	TRUE	No
EWUTAS_full_repeat	8.21197	5.41715	8.21095	2114.03	2116.91	0.546755	0.5475	1001.37	-2.14276	-5.83668	-3.78151	-4.91264	21.0837	6.45619	-0.913278	-2.55202	16985.6	16.9623	75.8617	1.42972	0.0725949	0.0115663	0.547967	94.5374	89.599	535.522	0.332885	41.2865	4.9994	0.334376	0.0355725	1.43756	94.589	90.042	917.354	1.38756	381.832	1.05467	362.039	0.00276213	TRUE	No
OFICAK_full_repeat	8.38791	6.93139	8.38791	2332.19	2047.73	0.645104	0.56642	878.021	-2.28803	-6.0208	-3.85605	-4.99178	21.3055	6.4824	-0.928065	-2.49609	20112.7	22.9068	75.6611	1.44309	0.0709766	0.011882	0.52031	94.5952	89.5653	535.522	0.328623	41.1586	4.99652	0.312006	0.0370523	1.35061	94.9079	89.5041	938.343	1.32688	402.821	0.998261	403.522	0.00247818	TRUE	No
YORPOM_full_repeat	8.32694	6.02941	8.29467	1175.02	1208.82	0.327518	0.33694	1028.76	-2.13638	-5.90221	-3.70595	-4.94524	21.4942	7.07351	-1.15996	-2.72952	9744.06	9.47165	73.4163	1.42281	0.0724205	0.011228	0.435248	94.5486	89.5001	535.535	0.307528	33.0348	4.99841	0.322917	0.0290337	1.49534	95.3625	89.536	963.534	1.37077	427.999	1.06324	402.543	0.00248421	TRUE	No
DB12-cm303749m_si_001_freeONLY_repeat	11.625	8.78986	11.625	4090.02	2274.63	1.2855	0.71492	556.12	-2.27377	-5.53564	-3.74126	-4.74618	18.6178	5.73579	-0.820448	-2.28794	15793.8	28.4	78.5105	1.44855	0.0709766	0.0117163	0.486469	94.6552	89.5357	535.549	0.32046	39.9897	4.98895	0.321171	0.0271628	1.48957	95.022	89.7544	985.605	1.27442	450.056	0.953961	471.776	0.00211965	TRUE	No
UFOMAD_full_repeat	9.66679	8.39357	9.66679	3416.38	2089.19	1.17533	0.71874	611.512	-2.09062	-5.44969	-3.76497	-4.76825	19.1725	5.7264	-0.637301	-2.31166	17366.9	28.4	75.687	1.4534	0.0721727	0.0120234	0.568865	94.5107	89.5981	535.559	0.33802	48.9776	4.99967	0.343549	0.0368656	1.44425	95.3248	89.5983	931.39	1.42785	395.831	1.08983	363.204	0.00275327	TRUE	No
WAPTEM_full_repeat	6.37739	5.73262	6.3435	3736.06	2288.74	0.923071	0.56548	612.597	-2.09508	-5.62566	-3.77826	-4.86222	20.1515	6.18692	-0.641759	-2.32494	17397.8	28.4	82.2635	1.51009	0.0783772	0.0119676	0.55279	94.5339	89.5567	535.62	0.352276	44.7733	4.99965	0.345714	0.0371994	1.49352	94.9942	89.5306	924.541	1.43705	388.921	1.08477	358.528	0.00278918	TRUE	No
DB12-XUMMUP_clean_repeat	8.4295	7.42103	8.42697	1153.44	1167.24	0.370051	0.37448	1011.95	-2.03099	-5.79992	-3.69147	-4.96173	21.5119	7.25029	-1.002	-2.66247	10818.1	10.6904	72.427	1.42143	0.0729682	0.0113095	0.498278	94.5205	89.632	535.657	0.325323	46.5033	4.99216	0.390643	0.0296822	1.45725	95.2842	89.5416	952.343	1.40137	416.686	1.07605	387.238	0.00258239	TRUE	No
DB12-UMOVEZ01_clean_repeat	10.368	5.68179	9.99869	5180.4	2888.27	1.30215	0.726	557.531	-2.09794	-5.29579	-3.69643	-4.67125	18.2523	5.56399	-0.644626	-2.24311	15833.9	28.4	79.3678	1.43591	0.0728249	0.0118301	0.568854	94.5096	89.5502	535.705	0.336112	47.1705	5	0.34222	0.0349079	1.40728	94.5252	90.0459	943.683	1.37789	407.978	1.04177	391.618	0.00255351	TRUE	No
YEBRUW01_full_repeat	10.2305	9.27403	10.1816	5214.83	2459.73	1.74237	0.82184	471.679	-2.71792	-5.12179	-3.74945	-4.78574	13.7206	5.91484	-1.2646	-2.29613	13395.7	28.4	10.0167	3.74266	0.0815982	0.0269632	0.101518	94.5291	90.2138	535.715	0.463348	10.364	4.72787	0.105955	0.0276863	0.659562	95.531	90.9929	902.593	0.76432	366.878	0.300972	1218.98	0.000820361	TRUE	No
SEJDIX_full_repeat	7.47326	5.4167	7.38908	3063.91	2381.47	0.820083	0.63742	777.262	-2.347	-5.86587	-3.89205	-5.03013	20.0846	6.4958	-0.893684	-2.43873	22074.3	28.4	80.5618	1.46252	0.07	0.0121466	0.483049	94.6081	89.5224	535.76	0.314033	46.4271	4.99536	0.344822	0.0341206	1.34812	94.579	89.5757	975	1.31652	439.24	1.00249	438.151	0.00228232	TRUE	No
FOQPAF_full_repeat	11.4012	3.68169	11.4012	1342.07	1497.53	0.439437	0.49034	1115.79	-1.98533	-5.78991	-3.70584	-4.8501	21.7153	6.5311	-0.918223	-2.63873	13022.5	11.6711	80.5931	1.47091	0.0862052	0.0108432	0.626668	94.5616	89.5609	535.863	0.380891	47.4843	4.96454	0.348997	0.0365297	1.37846	95.296	89.5623	913.618	1.42842	377.756	1.04753	360.615	0.00277304	TRUE	No
IBICAZ_full_repeat	10.0109	9.8285	10.0109	992.356	1064.08	0.346944	0.37202	1072.23	-1.85915	-6.07873	-3.70303	-4.91225	24.0841	6.90181	-0.873418	-2.7173	10375.7	9.67675	93.2536	1.52222	0.102817	0.010509	0.602414	94.611	89.5159	535.891	0.404884	54.9049	4.99938	0.384887	0.0366385	1.23102	95.5595	89.5352	907.003	1.46648	371.112	1.0616	349.579	0.00286058	TRUE	No
KATHIX_full_repeat	5.14769	4.86533	5.14364	2780.32	2415.5	0.693613	0.6026	868.772	-2.27081	-5.52553	-3.73208	-4.80496	18.577	6.12369	-1.0603	-2.52157	14106.4	16.2372	75.9704	1.43311	0.0714496	0.0112186	0.481044	94.6355	89.5312	535.897	0.319911	36.763	4.99785	0.316048	0.0270437	1.4992	95.043	89.6059	991.915	1.2892	456.018	0.969289	470.467	0.00212555	TRUE	No
HEWVOV_full_repeat	5.07982	4.26821	5.06465	5481.38	3588.6	1.05565	0.69112	654.687	-2.35034	-5.56921	-3.80819	-4.91051	18.3723	6.29165	-0.897026	-2.35488	18593.1	28.4	73.7079	1.43711	0.07	0.0116196	0.51125	94.5876	89.5245	535.907	0.327269	42.3907	4.99636	0.332945	0.0262889	1.4641	94.867	89.6212	1001.74	1.25824	465.83	0.930973	500.37	0.00199852	TRUE	No
ZEQYIH_full_repeat	11.2571	3.77652	11.2571	1377.91	1531.23	0.44135	0.49046	1111.23	-1.99097	-5.8302	-3.70453	-4.86551	21.9131	6.62651	-0.929615	-2.64317	12798.6	11.5175	82.7494	1.4342	0.0772716	0.0111674	0.528653	94.5112	89.5026	535.911	0.333487	47.1575	4.9983	0.362469	0.0365274	1.38515	95.0571	89.5729	920.413	1.43955	384.502	1.10607	347.629	0.00287663	TRUE	No
APUVIS_full_repeat	8.52016	8.2558	8.52016	1083.8	1214.62	0.335253	0.37572	1120.66	-1.96884	-5.8868	-3.66568	-4.90285	22.3625	7.06135	-0.993273	-2.69012	10593.6	9.45299	77.9161	1.46124	0.0841127	0.0109039	0.580298	94.5218	89.5074	535.977	0.370687	49.8233	4.99934	0.38075	0.0348176	1.25558	94.7151	89.9162	926.232	1.4141	390.254	1.04341	374.018	0.00267367	TRUE	No
LULSUG_full_repeat	7.06294	6.75294	7.06294	3341.13	2294.52	0.937374	0.64374	686.747	-2.17523	-6.068	-3.85988	-4.98698	22.2187	6.43317	-0.721917	-2.40656	19503.6	28.4	73.2423	1.44226	0.0716022	0.0118432	0.557726	94.6692	89.5316	535.997	0.337533	41.5266	4.99066	0.337672	0.037414	1.49262	95.0344	89.5304	915.832	1.41656	379.835	1.07902	352.018	0.00284077	TRUE	No
EKAROY_full_repeat	9.04873	8.21293	9.04463	4378.65	2316.07	1.43924	0.76128	528.947	-2.65817	-5.26944	-3.879	-4.65959	14.9043	4.45542	-1.20485	-2.42568	15022.1	28.4	10.0363	4.01081	0.0919077	0.040992	0.10001	94.5071	93.4764	536.004	0.454644	10.0247	4.97025	0.118041	0.0297766	0.910674	95.1464	92.4208	920.821	0.917731	384.817	0.463087	830.983	0.00120339	TRUE	No
PURFEQ01_full_repeat	4.80318	4.29799	4.80284	2800.43	2631.51	0.573748	0.53914	939.667	-1.96492	-6.22113	-3.80921	-5.01116	24.2931	6.86038	-0.746604	-2.59089	15534.1	16.5315	91.3128	1.52133	0.0990679	0.0107712	0.625569	94.51	89.5064	536.017	0.40209	46.1277	4.99685	0.372882	0.0373757	1.46071	95.0937	89.6122	892.458	1.47959	356.441	1.0775	330.803	0.00302295	TRUE	No
SECXAD_full_repeat	11.4548	8.45565	11.4548	2939.74	2103.55	0.951511	0.68086	715.551	-2.32462	-5.75911	-3.84039	-4.91394	19.603	6.12747	-0.871301	-2.38707	20321.6	28.4	63.2457	1.44562	0.07	0.0124123	0.598593	94.5092	89.5258	536.047	0.35726	46.4512	4.99623	0.326659	0.034345	1.28738	94.699	89.7255	968.525	1.29093	432.479	0.933671	463.202	0.00215888	TRUE	No
TEZXUS_full_repeat	8.49048	8.00151	8.49048	6325.1	2817.42	1.83475	0.81726	445.426	-2.57581	-5.55234	-3.70002	-4.78329	16.9891	6.18297	-1.14918	-2.27339	11896.2	26.7075	11.172	3.78212	0.0877274	0.0339118	0.10287	94.5706	93.4137	536.08	0.420083	12.0552	4.86174	0.124826	0.0331459	0.794593	95.0071	90.7702	932.507	0.837135	396.428	0.417052	950.548	0.00105203	TRUE	No
GERPUP_full_repeat	8.51526	7.38587	8.51526	744.663	1098.57	0.218497	0.32234	1475.27	-2.82994	-6.13497	-4.12768	-5.46975	18.8641	7.66008	-1.5905	-2.88825	25603.7	17.3553	10.028	4.94156	0.0947694	0.0430863	0.100724	94.5109	94.2389	536.15	0.469036	11.5869	4.80671	0.117249	0.03263	0.948809	94.7981	89.7291	898.478	0.897274	362.329	0.428238	846.091	0.00118191	TRUE	No
DB12-MUDTEL_freeONLY_repeat	19.0951	4.77097	19.0951	3662.54	2174.75	1.20916	0.71798	593.779	-2.35592	-5.78497	-3.79464	-4.79405	19.572	5.70434	-0.902605	-2.34132	16863.3	28.4	78.0206	1.43536	0.07	0.0114395	0.457293	94.5026	89.5086	536.176	0.309159	36.9625	4.99313	0.310613	0.0271957	1.45779	94.8652	89.5026	990.135	1.25048	453.959	0.941322	482.257	0.00207358	TRUE	No
YAFFIW_full_repeat	5.78413	5.44355	5.75756	5511.89	3873.96	1.12046	0.7875	702.843	-2.8899	-5.10931	-4.02927	-4.70141	12.6677	3.83641	-1.43658	-2.57595	19960.7	28.4	10.0205	4.0622	0.0852762	0.0319942	0.100008	94.5079	90.6	536.232	0.508834	10.0616	4.89411	0.107749	0.0293289	0.619102	95.4344	92.4854	871.551	0.822782	335.319	0.313948	1068.07	0.000936269	TRUE	No
DB12-UMODEH06_clean_repeat	11.1665	5.2519	11.1665	5147.96	2858.14	1.29673	0.71994	555.191	-2.08561	-5.32937	-3.69882	-4.68424	18.5144	5.62447	-0.632294	-2.2455	15767.4	28.4	79.1957	1.42105	0.07	0.0120211	0.545518	94.5631	89.5039	536.255	0.322078	48.9127	4.99993	0.318515	0.0372397	1.33354	95.2749	89.5301	936.974	1.37051	400.718	1.04843	382.208	0.00261637	TRUE	No
PEPMAZ_full_repeat	11.4444	9.5279	11.4444	6346.17	2328.76	2.26655	0.83172	366.961	-2.58556	-5.20079	-3.60526	-4.84209	14.927	7.05947	-1.13224	-2.15194	10421.7	28.4	10.202	3.85331	0.0824184	0.025639	0.100697	94.5062	91.9323	536.269	0.438717	10.1348	4.92629	0.108394	0.0217263	0.893768	94.8941	89.6612	986.954	0.773943	450.685	0.335227	1344.42	0.000743816	TRUE	No
FUHMIG_full_repeat	6.94121	5.79646	6.94121	6146.03	3137.87	1.51996	0.77602	510.551	-2.59416	-4.91385	-3.84608	-4.60726	13.2401	4.34455	-1.14084	-2.39276	14499.7	28.4	10.0343	4.22191	0.0941997	0.0426588	0.100749	94.5238	94.3072	536.275	0.474101	10.0712	4.98125	0.131561	0.0419792	0.969294	94.9685	90.2081	949.373	0.97674	413.099	0.502639	821.86	0.00121675	TRUE	No
DB12-XIGHIF_freeONLY_repeat	9.11851	6.40194	9.11851	1314.76	1724.6	0.375492	0.49254	1311.68	-2.11939	-5.75173	-3.73081	-4.88319	20.7323	6.57744	-1.05107	-2.66249	15351.3	11.7035	76.0352	1.42435	0.0720958	0.0116569	0.544607	94.6086	89.5097	536.292	0.331197	43.5288	5	0.350033	0.0341955	1.45742	94.6355	89.9318	934.708	1.3795	398.416	1.0483	380.058	0.00263118	TRUE	No
DB12-MUDTEL_clean_repeat	19.0951	6.59272	18.3681	3862.48	2160.21	1.3537	0.7571	559.278	-2.3748	-5.20029	-3.78361	-4.66957	16.127	5.05678	-0.921487	-2.33029	15883.5	28.4	77.8928	1.50227	0.07	0.0120572	0.420014	94.6286	89.5421	536.294	0.307521	42.7882	4.98794	0.314936	0.0263395	1.28857	94.9046	89.5955	1029.2	1.24612	492.906	0.938604	525.147	0.00190423	TRUE	No
EHEWAQ_full_repeat	6.31973	5.15231	6.31973	3876.44	3110.58	0.828231	0.6646	802.441	-2.81521	-5.20392	-4.06887	-4.85778	13.634	4.50285	-1.36189	-2.61555	22789.3	28.4	10.0185	4.44098	0.0871303	0.0373603	0.101298	94.5003	93.0493	536.309	0.524146	12.3439	4.97427	0.126839	0.0377108	0.787025	94.5607	91.3683	915.485	0.926943	379.175	0.402797	941.357	0.0010623	TRUE	No
DB12-YUGLES_freeONLY_repeat	10.8999	4.36094	8.94236	3323.32	2546.1	0.888019	0.68034	766.13	-2.39475	-5.45944	-3.86059	-4.90126	17.4923	5.93982	-0.94143	-2.40728	21758.1	28.4	76.811	1.48931	0.07	0.0126109	0.488994	94.501	89.513	536.315	0.325031	44.6026	4.99302	0.322955	0.0275465	1.44308	95.1622	89.5887	1013.32	1.25561	477.006	0.930579	512.59	0.00195087	TRUE	No
ICABUL_full_repeat	5.38413	4.85585	5.37774	4619.87	3523.26	1.00749	0.76834	762.622	-2.99642	-5.40038	-4.04471	-4.84626	13.7211	4.57498	-1.5431	-2.59139	21658.5	28.4	10.0034	3.98764	0.0773174	0.0202794	0.100249	94.5072	89.6623	536.49	0.492472	10.0105	3.85506	0.0779869	0.0186516	0.489356	95.4303	90.0356	778.053	0.652277	241.563	0.159805	1511.61	0.000661545	TRUE	No
ESIQED_full_repeat	8.05125	7.15414	7.97049	3585.88	2652.25	0.947547	0.70084	739.63	-2.84328	-5.01631	-4.03823	-4.79923	12.403	4.34355	-1.38996	-2.58491	21005.5	28.4	10.0674	4.24626	0.0881426	0.0364578	0.100269	94.5339	91.8256	536.521	0.51803	15.1836	4.92568	0.134199	0.0246813	0.860119	94.9263	89.594	935.578	0.911654	399.058	0.393624	1013.8	0.000986384	TRUE	No
TEZYIJ_full_repeat	8.47473	7.51783	8.47473	5330.48	2790.79	1.51507	0.79322	523.53	-2.12858	-5.25726	-3.68073	-4.78112	17.8576	6.28068	-0.67526	-2.22741	14868.2	28.4	76.964	1.42105	0.07	0.0118846	0.533336	94.5492	89.5805	536.53	0.321697	52.2075	4.99183	0.328793	0.0336172	1.30937	95.4102	89.7941	964.252	1.32675	427.722	1.00505	425.574	0.00234977	TRUE	No
YUXFEF_full_repeat	18.7514	8.98957	18.7514	4135.57	1836.03	1.79741	0.79798	443.956	-2.37332	-5.44072	-3.36742	-5.96906	17.5078	14.8494	-0.920003	-1.9141	12608.3	28.4	12.2857	4.99792	0.0706383	0.0206892	0.100445	94.519	89.8701	536.55	0.411342	10.0066	4.96969	0.0756142	0.0223754	1.0694	94.579	90.0412	964.683	0.630881	428.133	0.219539	1950.14	0.000512783	TRUE	No
LAMNAQ_full_repeat	8.96461	8.05145	8.92471	2936.2	2112.4	0.995174	0.71596	719.425	-2.84786	-5.05022	-4.0221	-4.76228	12.5704	4.22472	-1.39454	-2.56878	20431.7	28.4	10.4448	4.22837	0.0883265	0.0346742	0.104628	94.5008	92.1763	536.555	0.512576	13.916	4.75286	0.128574	0.0293774	0.789092	94.5977	89.5221	912.572	0.88524	376.017	0.372664	1009	0.000991085	TRUE	No
DB12-LEQQII_freeONLY_repeat	8.74289	7.28376	8.74289	2446.13	1884.77	0.726036	0.55942	770.501	-2.30578	-5.90142	-3.88334	-4.97948	20.5228	6.25641	-0.852461	-2.43002	21882.2	28.4	83.4968	1.42105	0.07	0.0115177	0.504693	94.6562	89.5174	536.593	0.311268	40.9153	4.99654	0.326413	0.0353698	1.47042	94.8238	89.5687	953.246	1.34846	416.652	1.03719	401.712	0.00248934	TRUE	No
KOBGUE_full_repeat	5.73302	5.25143	5.72728	2407.06	2239.55	0.566956	0.5275	930.399	-2.59883	-6.17862	-4.08986	-5.28909	20.4324	6.84486	-1.14551	-2.63654	26423.3	28.4	71.2971	1.5157	0.0712665	0.0121331	0.443817	94.592	89.5249	536.6	0.328358	38.5984	4.98949	0.310417	0.0305812	1.29827	94.9322	89.5963	1027.23	1.25967	490.634	0.931311	526.821	0.00189818	TRUE	No
DB12-NIMPOQ_clean_repeat	9.48433	7.47639	9.37964	4676.79	2612.24	1.2831	0.71668	558.547	-2.14047	-5.48079	-3.71028	-4.76272	19.0655	6.007	-0.687151	-2.25697	15862.7	28.4	84.5199	1.42105	0.07	0.0118003	0.499413	94.6377	89.5149	536.623	0.307452	48.5916	4.99388	0.341899	0.0348524	1.32629	94.5212	90.0242	946.116	1.34375	409.493	1.0363	395.15	0.00253068	TRUE	No
COVVAM_full_repeat	5.58789	4.26228	5.56364	4769.83	3349.98	0.990308	0.69552	702.325	-2.22185	-5.75971	-3.82385	-4.92626	20.193	6.29223	-0.768532	-2.37053	19946	28.4	77.1851	1.47167	0.0719906	0.0123122	0.535422	94.5277	89.5525	536.637	0.333507	42.7442	4.99942	0.315645	0.037282	1.4133	95.0249	89.6277	935.567	1.35813	398.93	1.02463	389.342	0.00256844	TRUE	No
QEDHOA_full_repeat	8.96072	5.99462	8.94924	1330.56	1740.28	0.371273	0.4856	1307.9	-2.15122	-5.75956	-3.73062	-4.89962	20.5953	6.67231	-1.07894	-2.65834	15447.4	11.8109	76.6199	1.42276	0.0719439	0.0116011	0.532489	94.5755	89.5433	536.647	0.327568	43.6683	4.9968	0.32624	0.0358799	1.36922	94.9498	89.583	938.515	1.35058	401.868	1.02301	392.83	0.00254563	TRUE	No
DB12-VUHNET_clean_repeat	10.1311	5.16142	10.1311	1430.57	1815.73	0.394425	0.50062	1269.21	-2.14571	-5.7172	-3.7256	-4.87655	20.385	6.56928	-1.06706	-2.64695	15211.8	11.9853	76.1136	1.42112	0.0722374	0.0114878	0.537469	94.5362	89.6194	536.663	0.329223	42.8651	4.98905	0.314012	0.036076	1.35064	95.1216	89.6088	933.311	1.345	396.648	1.01577	390.489	0.00256089	TRUE	No
LISKED_full_repeat	5.52099	4.941	5.51895	3653.02	2885.38	0.84045	0.66384	789.851	-2.47937	-5.74144	-3.92612	-4.98337	18.6189	6.03445	-1.02605	-2.4728	22431.8	28.4	72.9216	1.49354	0.07	0.012291	0.469758	94.5374	89.5334	536.702	0.327439	36.837	4.99444	0.308083	0.026881	1.48658	94.9197	89.5251	1011.95	1.24761	475.247	0.920167	516.479	0.00193619	TRUE	No
DB12-VIZTIJ_clean_repeat	8.73473	6.34609	8.73473	1331	1748	0.366025	0.4807	1313.26	-2.11654	-5.78215	-3.72337	-4.89967	20.9222	6.71399	-1.06359	-2.67042	14835.5	11.2967	76.6396	1.42367	0.0723629	0.0115756	0.533723	94.5818	89.5369	536.705	0.328532	42.6808	4.99881	0.310908	0.037123	1.33449	95.2057	89.5104	924.705	1.35753	388	1.029	377.065	0.00265206	TRUE	No
JEDKEJ_full_repeat	11.8253	6.93472	11.8193	1950.92	1572.22	0.627086	0.50536	805.872	-2.12097	-6.21753	-3.78367	-5.0593	23.3819	7.28092	-0.840624	-2.50332	15367.7	19.0697	72.3429	1.42127	0.0732813	0.0114239	0.536463	94.5048	89.5605	536.76	0.335211	39.9165	4.99843	0.32879	0.0366972	1.43441	95.1413	89.5108	912.631	1.393	375.871	1.05779	355.336	0.00281424	TRUE	No
LAFRUG_full_repeat	5.5401	5.06208	5.5401	2200.44	2406.58	0.548111	0.59946	1093.69	-2.42473	-6.26214	-3.95882	-5.20434	21.9027	7.10901	-1.10282	-2.63691	22951.1	20.985	79.6786	1.48621	0.07	0.0122114	0.435515	94.5503	89.5971	536.772	0.305277	42.7649	4.9951	0.309508	0.0369529	1.19773	94.8058	89.5091	961.158	1.27392	424.386	0.968644	438.124	0.00228246	TRUE	No
TOYRUW_full_repeat	9.40679	7.38618	9.35863	7305.51	2687.25	2.29628	0.84466	367.838	-2.36192	-4.95718	-3.60711	-4.83955	14.8129	7.03437	-0.9086	-2.1538	10446.6	28.4	10.0068	4.1561	0.092362	0.0413635	0.102491	94.6285	94.9586	536.775	0.443568	10.8003	4.94453	0.112207	0.0365204	1.06048	96.7508	90.5614	981.766	0.899096	444.991	0.455528	976.87	0.00102368	TRUE	No
DB12-LABNIO_freeONLY_repeat	10.028	4.98124	10.028	1416.09	1807	0.391552	0.49964	1276.02	-2.12278	-5.82375	-3.74326	-4.90556	21.1239	6.63403	-1.0335	-2.65398	15672.6	12.2825	76.8036	1.43692	0.0739346	0.0115247	0.549521	94.5547	89.577	536.813	0.337079	38.4873	4.99876	0.313032	0.0358568	1.48883	95.0493	89.665	920.533	1.37668	383.72	1.0396	369.105	0.00270926	TRUE	No
HECJUX_full_repeat	6.01483	5.39126	6.00627	4092.53	2983.73	0.902797	0.6582	729.057	-2.94389	-5.2835	-4.03095	-4.86094	13.3538	4.73732	-1.49057	-2.57763	20705.2	28.4	10.0101	3.96729	0.0820265	0.0275243	0.100088	94.5132	89.8422	536.818	0.499256	10.025	4.52047	0.102403	0.0236169	0.700462	95.0137	90.1699	867.446	0.774107	330.628	0.274851	1202.94	0.0008313	TRUE	No
DB12-NAYZOE_freeONLY_repeat	15.8231	5.82635	15.8104	4442.55	2329.73	1.45656	0.76384	524.408	-2.39505	-4.96857	-3.80061	-4.6017	14.6889	4.57237	-0.941734	-2.3473	14893.2	28.4	78.901	1.507	0.07	0.0117348	0.386803	94.5577	89.5431	536.86	0.293833	40.5609	4.9973	0.313682	0.0246159	1.29438	94.9324	89.5167	1044.38	1.26093	507.523	0.967101	524.787	0.00190553	TRUE	No
OXAMCD03_full_repeat	3.35515	2.6593	3.35515	0	0	0	0	1386.36	-2.03334	-7.63816	-3.92939	-5.5037	31.9906	8.98569	-1.05873	-2.95479	13076.1	9.43199	81.7239	1.51707	0.0996297	0.0105132	0.534326	94.824	89.5013	536.934	0.412404	38.0944	4.9991	0.364621	0.0367306	1.27828	95.1405	89.5048	880.046	1.43119	343.112	1.01879	336.785	0.00296925	TRUE	No
XIJSUH_full_repeat	10.8638	6.4097	10.8638	3029.63	2340.15	0.90013	0.69528	772.418	-2.30504	-5.54945	-3.84876	-4.87437	18.5181	5.85386	-0.851725	-2.39544	21936.7	28.4	79.5072	1.5112	0.07	0.0132313	0.497536	94.6333	89.503	537.089	0.325916	40.5789	5	0.303158	0.0355956	1.42632	94.7811	89.8582	959.412	1.32012	422.324	0.994209	424.783	0.00235414	TRUE	No
ORUXEH_full_repeat	7.95234	4.1841	7.7702	1654.36	2117.49	0.424692	0.54358	1279.92	-2.23068	-5.73101	-3.74052	-4.86088	19.9788	6.39465	-1.13706	-2.6469	15878.3	12.4057	78.2669	1.42482	0.0704883	0.0115499	0.507233	94.769	89.5032	537.097	0.320887	47.3085	4.99641	0.310781	0.0357598	1.17373	94.9975	89.6168	952.022	1.27522	414.925	0.954331	434.78	0.00230001	TRUE	No
RAZKUZ01_full_repeat	6.57508	5.71685	6.51309	3169.51	2568.22	0.806404	0.65342	810.295	-2.36368	-5.97422	-3.92674	-5.18483	20.6078	7.1808	-0.910365	-2.47342	23012.4	28.4	76.635	1.47753	0.0716174	0.0120917	0.508672	94.6252	89.5031	537.103	0.329336	41.6011	4.99853	0.328471	0.0354781	1.37731	94.5464	89.9014	962.036	1.32994	424.934	1.00061	424.676	0.00235474	TRUE	No
RERZAP_full_repeat	5.895	5.48849	5.82827	1848.5	1964.6	0.437089	0.46454	1062.8	-1.91618	-6.11931	-3.72244	-4.91014	23.9902	6.77904	-0.844778	-2.65104	12527.1	11.787	90.3481	1.50272	0.095281	0.0107477	0.602396	94.5047	89.5118	537.188	0.390992	48.8662	4.99845	0.391384	0.0372587	1.3617	94.6526	89.5616	904.424	1.46637	367.237	1.07538	341.494	0.00292831	TRUE	No
DB12-KEGZOL02_freeONLY_repeat	5.90632	4.48545	5.89414	2618.23	2595.25	0.662334	0.65652	991.17	-3.12862	-5.53253	-4.17702	-5.03932	13.7208	4.92177	-1.6753	-2.7237	28149.2	28.4	10.3418	4.42812	0.0781453	0.016367	0.106445	94.5053	89.5478	537.207	0.502012	10.0322	3.77102	0.0751504	0.0157732	0.509799	94.6547	89.6409	790.39	0.637248	253.184	0.135236	1872.17	0.00053414	TRUE	No
HOCHEM_full_repeat	8.58791	6.47282	8.58791	1713.89	1796.62	0.451545	0.47334	1048.26	-1.99153	-6.04686	-3.73179	-4.97553	23.1466	7.09884	-0.877072	-2.61734	13643.4	13.0153	87.665	1.48516	0.0896697	0.0107508	0.596211	94.5933	89.5002	537.208	0.379525	43.4701	5	0.356506	0.0362661	1.49141	95.1585	89.5479	911.622	1.44399	374.413	1.06446	351.739	0.00284302	TRUE	No
DB12-ERAHOV_clean_repeat	8.72809	7.46409	8.72809	2436.47	2295.55	0.685721	0.64606	942.151	-2.52923	-5.52045	-4.01384	-5.01318	17.073	5.70392	-1.07591	-2.56052	26757.1	28.4	75.9751	1.52033	0.07	0.0128938	0.46479	94.5136	89.5417	537.266	0.32492	43.0698	4.9972	0.334695	0.0276634	1.4201	94.6835	89.9333	1052.74	1.27451	515.473	0.949588	542.839	0.00184217	TRUE	No
DAGVEP_full_repeat	9.13114	7.9877	9.12753	2429.27	2070.52	0.864252	0.73662	852.317	-3.00461	-5.13597	-4.07653	-4.80296	12.1652	4.14627	-1.55129	-2.62321	24205.8	28.4	10.0129	4.07308	0.0743707	0.0184266	0.101411	94.6926	89.5156	537.343	0.518353	10.1339	4.05954	0.0847178	0.0225388	0.53332	95.2433	90.2118	785.328	0.699932	247.985	0.181579	1365.71	0.00073222	TRUE	No
UCOZAN_full_repeat	7.97196	6.1444	7.96808	5228.65	3409.32	1.18544	0.77296	652.051	-2.21776	-5.77655	-3.80345	-5.10361	20.3125	7.42093	-0.764445	-2.35013	18518.3	28.4	76.0812	1.43087	0.0709766	0.0116866	0.531811	94.5828	89.5234	537.359	0.324334	36.3158	5	0.303158	0.0355956	1.5	94.751	89.8011	927.979	1.35118	390.62	1.02685	380.407	0.00262876	TRUE	No
NUXNIG_full_repeat	5.44924	4.82187	5.44924	3758.94	2869.83	0.859787	0.65642	763.465	-2.27306	-5.56649	-3.77983	-4.83842	18.7979	6.0421	-0.880559	-2.38733	18849.2	24.6891	86.8176	1.42435	0.07	0.0115566	0.482753	94.5365	89.5531	537.376	0.302326	47.5065	4.97952	0.317673	0.0353159	1.27163	94.7704	89.5522	965.484	1.28486	428.109	0.982535	435.719	0.00229506	TRUE	No
DB12-BINDAF_manual_repeat	13.1432	8.49712	13.1432	3651.22	2192.92	1.09224	0.656	600.59	-2.21894	-5.7687	-3.72888	-4.82205	20.2609	6.23947	-0.811712	-2.32166	15339.2	25.5402	67.8947	1.42105	0.07	0.0120486	0.546068	94.5035	89.5675	537.488	0.338344	42.2738	4.99947	0.331595	0.0298505	1.44382	94.9714	89.7145	965.822	1.29318	428.335	0.954832	448.597	0.00222917	TRUE	No
CACCIV_full_repeat	6.1941	5.44119	6.17999	1929.2	2062.37	0.490035	0.52386	1069.02	-2.08478	-5.78546	-3.67596	-4.87123	21.1223	6.82225	-1.02169	-2.61288	12361.5	11.5633	78.8259	1.42524	0.0736715	0.0114054	0.505649	94.5583	89.524	537.508	0.323626	43.9504	4.99929	0.336425	0.0349693	1.34119	95.0326	89.5311	943.65	1.36502	406.142	1.04139	389.999	0.00256411	TRUE	No
IWEWUD_full_repeat	8.78556	5.96308	8.43281	3499.49	2227.49	0.971787	0.61856	636.506	-2.18184	-5.71774	-3.78564	-4.98834	20.1819	6.86461	-0.728519	-2.33232	18076.8	28.4	77.3071	1.44059	0.0720141	0.0117061	0.543296	94.5827	89.5753	537.53	0.329846	42.4219	4.99501	0.311804	0.0372256	1.41101	95.1887	89.5052	931.666	1.36125	394.137	1.0314	382.137	0.00261686	TRUE	No
ILIXOT_full_repeat	10.0093	8.94938	9.99783	2336.17	1881.84	0.71633	0.57702	805.512	-2.38013	-5.89024	-3.90521	-5.00269	20.0346	6.26414	-0.926813	-2.45189	22876.5	28.4	82.6793	1.48373	0.07	0.0123625	0.468421	94.6494	89.5017	537.568	0.312077	48.0763	4.99993	0.334198	0.0354596	1.24922	94.5167	89.5455	982.667	1.28662	445.099	0.974542	456.726	0.0021895	TRUE	No
GILTED_full_repeat	9.07792	6.41067	9.07374	2549.15	1974.66	0.760331	0.58898	774.625	-2.35982	-5.97291	-3.88811	-5.02402	20.6224	6.48344	-0.908263	-2.43655	21910.4	28.2852	76.9143	1.493	0.0719531	0.012409	0.497673	94.5098	89.5699	537.632	0.330693	41.5789	5	0.303158	0.0355956	1.27895	94.689	90.0667	949.691	1.27892	412.059	0.948225	434.558	0.00230119	TRUE	No
MASMIC_full_repeat	9.30834	7.53531	9.29952	4503.05	2614.45	1.24676	0.72386	580.585	-2.09889	-5.42114	-3.71815	-4.7263	18.9624	5.75419	-0.645576	-2.26483	16488.6	28.4	77.9096	1.44089	0.0721174	0.0119331	0.567669	94.5146	89.5857	537.635	0.33484	44.5088	4.99413	0.318534	0.0366975	1.45755	95.2361	89.5258	934.471	1.38446	396.836	1.04962	378.075	0.00264498	TRUE	No
AXICOB_full_repeat	9.69291	9.39891	9.68664	1137.93	1180.85	0.403923	0.41916	1037.71	-2.53963	-5.99515	-3.96094	-5.17426	19.723	6.92526	-1.26306	-2.68437	19617.9	18.905	66.1	1.48536	0.07	0.0114849	0.428823	94.6196	89.5161	537.639	0.326561	36.395	4.99609	0.303538	0.0266345	1.27823	95.0396	89.5178	1015.34	1.22907	477.7	0.902513	529.299	0.00188929	TRUE	No
XIBBUG_full_repeat	7.91599	6.28891	7.8528	4967.45	3296.02	1.16536	0.77324	663.525	-2.51769	-5.68859	-3.92348	-4.99402	18.0986	6.11029	-1.06437	-2.47016	18844.1	28.4	72.3627	1.50323	0.07	0.0115838	0.399817	94.5481	89.5584	537.654	0.307859	36.3658	4.9991	0.307317	0.0237597	1.35046	94.9837	89.5898	1029.23	1.22523	491.575	0.917372	535.851	0.00186619	TRUE	No
GITTIN_full_repeat	11.2411	3.73091	11.2411	1382.88	1513.96	0.43002	0.47078	1094.78	-1.94338	-5.91611	-3.69794	-4.92794	22.6751	7.02048	-0.897845	-2.65241	12157.9	11.1054	87.7343	1.51299	0.0944002	0.0107817	0.620754	94.6309	89.5004	537.683	0.397594	47.8058	4.98953	0.367776	0.0369988	1.37026	95.0345	89.512	913.701	1.45175	376.018	1.05416	356.699	0.00280348	TRUE	No
DB12-EDUTIG_freeONLY_repeat	15.0454	5.6073	15.0454	2749.44	1960.08	0.924755	0.65926	712.866	-2.41948	-5.41447	-3.84016	-4.82922	17.0945	5.6452	-0.966158	-2.38685	20245.4	28.4	79.6934	1.50302	0.07	0.012307	0.450773	94.5612	89.502	537.722	0.314173	42.2982	4.9987	0.311238	0.0262334	1.39653	95.0208	89.7297	1022.34	1.2263	484.615	0.912123	531.305	0.00188216	TRUE	No
QIHXIQ_full_repeat	9.72806	8.74843	9.72806	1987.02	1788.02	0.593719	0.53426	899.809	-2.45851	-6.00809	-3.93096	-5.07518	20.2599	6.53086	-1.06005	-2.5325	22522.4	25.0302	73.0688	1.47367	0.07	0.0120813	0.480611	94.564	89.5157	537.727	0.326642	37.6434	4.98451	0.314351	0.0273074	1.48812	94.9907	89.5765	995.685	1.24503	457.958	0.918392	498.652	0.00200541	TRUE	No
WUTBEU_full_repeat	12.6568	12.4515	12.6568	2277.24	1718.89	0.921106	0.69526	754.805	-2.48655	-5.43106	-3.89582	-4.89956	16.8064	5.72908	-1.03323	-2.4425	21436.4	28.4	79.1103	1.53788	0.07	0.0126315	0.415412	94.5025	89.5002	537.737	0.307783	37.6236	4.99965	0.306367	0.0244653	1.46803	94.8884	89.6054	1033.64	1.22572	495.906	0.91794	540.237	0.00185104	TRUE	No
DB12-REXDAB_freeONLY_repeat	10.3085	5.62434	10.2747	1381.74	1774.65	0.388663	0.49918	1284.32	-2.09378	-5.70188	-3.70476	-4.84598	20.5939	6.51374	-1.0428	-2.65377	14443	11.2457	75.5114	1.42309	0.0725952	0.0115642	0.548776	94.5151	89.5974	537.746	0.332381	42.5215	4.99994	0.318302	0.0356849	1.4389	95.4245	89.5343	933.133	1.37262	395.387	1.04024	380.094	0.00263093	TRUE	No
IROREP_full_repeat	8.75008	7.27003	8.74903	1558.92	1758.09	0.435853	0.49154	1127.73	-2.15137	-5.85858	-3.74269	-4.91314	21.1596	6.68058	-1.0059	-2.59723	15764	13.9786	83.6842	1.42105	0.07	0.011757	0.468421	94.5201	89.5323	537.796	0.298075	41.7213	4.99959	0.328527	0.0355711	1.3763	94.5339	89.9711	926.371	1.35252	388.575	1.05444	368.512	0.00271362	TRUE	No
KERBES_full_repeat	8.77016	8.15672	8.77016	5692.44	2920.68	1.59257	0.81712	513.083	-2.64037	-5.1334	-3.8592	-4.6898	14.2294	4.74083	-1.18705	-2.40588	14571.6	28.4	10.0128	4.14185	0.0922388	0.0389536	0.102335	94.5029	94.7519	537.823	0.465825	10.0677	4.98926	0.132929	0.0426136	0.837931	94.7102	90.8405	933.3	0.935622	395.478	0.469797	841.806	0.00118792	TRUE	No
DB12-XAFFER_clean_repeat	14.2192	13.2889	14.2192	5152.46	1854.24	2.31286	0.83234	359.86	-2.53892	-4.97869	-3.64883	-4.45192	13.9254	4.58378	-1.0856	-2.19551	10220	28.4	10.0271	3.7107	0.0839944	0.0328113	0.100405	94.5912	91.0626	537.847	0.449196	10.0625	4.85564	0.118329	0.0345463	0.782757	94.7923	91.0902	950.384	0.833832	412.537	0.384636	1072.54	0.000932368	TRUE	No
SUPJOD_full_repeat	6.08891	4.2024	6.08891	738.07	1153.51	0.19738	0.30848	1562.86	-1.90862	-6.12399	-3.66419	-5.05946	24.06	7.96376	-1.16957	-2.92515	8569.77	5.48339	79.2033	1.48032	0.0857297	0.0108193	0.522199	94.5341	89.5145	537.855	0.361977	43.8872	4.99468	0.395776	0.0328419	1.38177	95.0385	89.6196	928.57	1.4555	390.715	1.09353	357.299	0.00279878	TRUE	No
NATKIF_full_repeat	17.0099	12.9383	17.0099	5510.26	1903.58	2.39425	0.82712	345.456	-2.51639	-5.14099	-3.66014	-4.37038	14.9804	4.05379	-1.06307	-2.20683	9810.94	28.4	10.0053	3.78451	0.0866129	0.0349093	0.100873	94.5154	92.0947	537.879	0.435158	10.0743	4.96603	0.114872	0.0314633	0.739629	94.8807	92.9635	941.044	0.832167	403.165	0.397009	1015.51	0.000984731	TRUE	No
YUGLIY_full_repeat	8.04322	6.44994	8.03425	2941.63	2225.99	0.853844	0.64612	756.709	-2.24682	-5.8878	-3.85224	-4.90554	20.7816	6.01187	-0.798604	-2.40403	21239.5	28.0682	77.6183	1.48854	0.0720081	0.0125889	0.532366	94.5469	89.5508	537.884	0.335698	41.7008	4.99934	0.312894	0.0374962	1.44316	95.0757	89.5533	936.941	1.35258	399.057	1.01688	392.433	0.00254821	TRUE	No
GILTIH_full_repeat	8.21302	6.117	8.21302	2777.23	2036.93	0.790656	0.5799	733.416	-2.35081	-5.94412	-3.86609	-5.01895	20.5095	6.58014	-0.897491	-2.41277	20829	28.4	76.3268	1.48232	0.0705004	0.0122894	0.497078	94.7688	89.5114	537.891	0.329179	41.6314	4.99784	0.314005	0.0335861	1.36528	94.9349	89.6975	964.108	1.28603	426.216	0.956852	445.436	0.00224499	TRUE	No
DB12-WIHWAN_freeONLY_repeat	9.73279	7.22908	9.72647	2741.91	2141.88	0.79812	0.62346	781.141	-2.25246	-5.78315	-3.79359	-4.91217	20.1521	6.3845	-0.870655	-2.41178	18816.5	24.0885	79.2206	1.47034	0.0728076	0.0120366	0.517662	94.5058	89.6011	537.956	0.330649	42.9071	4.99794	0.326487	0.033898	1.39419	94.5801	90.0863	947.897	1.31318	409.942	0.982535	417.229	0.00239677	TRUE	No
DB12-MACHIJ_clean_repeat	13.2962	4.97277	13.2962	1647	1619.02	0.540095	0.53092	982.96	-2.25617	-6.01562	-3.80226	-5.0394	21.4578	7.06122	-0.989183	-2.53527	18177	18.4921	76.5033	1.4412	0.0718974	0.011757	0.514972	94.5391	89.5244	537.958	0.326925	43.4216	4.99522	0.310498	0.0375329	1.23913	94.6875	89.5863	934.936	1.29404	396.978	0.967113	410.478	0.00243619	TRUE	No
ACOFUU_full_repeat	7.99433	6.66316	7.99195	2432.71	2125.72	0.679739	0.59396	873.779	-2.20217	-6.03608	-3.89845	-5.00793	21.8828	6.33256	-0.805432	-2.50172	21784.1	24.9309	73.1609	1.48654	0.0720175	0.0124585	0.559989	94.6377	89.5243	537.998	0.343363	45.3211	4.99836	0.348283	0.0386946	1.43344	94.8689	89.5867	926.859	1.41798	388.861	1.07461	361.862	0.00276349	TRUE	No
SERLAG_full_repeat	11.3599	8.39108	11.3532	893.226	1124.83	0.300359	0.37824	1259.27	-1.92305	-5.72346	-3.64803	-4.87044	21.6915	6.97718	-1.00647	-2.73144	10392.1	8.25249	82.6675	1.4775	0.0849819	0.0109184	0.572209	94.5959	89.5435	538.016	0.367585	49.9079	4.98483	0.345983	0.0345686	1.34529	95.9876	89.6978	927.905	1.42333	389.889	1.05575	369.302	0.00270781	TRUE	No
HULPUB_full_repeat	5.45048	4.79443	5.45048	4367.4	2885.04	1.00027	0.66076	660.572	-2.80407	-5.49241	-3.98785	-4.9187	15.3442	5.31302	-1.35075	-2.53453	18760.3	28.4	11.2469	4.42409	0.0931253	0.0341575	0.103697	94.5492	95.4061	538.021	0.472451	17.9094	4.79563	0.140391	0.02783	0.700196	94.8476	89.7118	911.443	0.870423	373.422	0.397971	938.314	0.00106574	TRUE	No
BIBDEY_full_repeat	8.01559	7.39976	8.01559	2094.66	1924.71	0.605552	0.55642	918.857	-2.13162	-5.75318	-3.74473	-4.87005	20.6707	6.423	-0.877402	-2.49051	16499.4	17.9564	77.4466	1.42023	0.0719609	0.0115855	0.549027	94.505	89.5802	538.039	0.328084	44.2973	5	0.350033	0.0355956	1.45008	94.5007	89.7174	934.876	1.38135	396.837	1.05326	376.77	0.00265414	TRUE	No
WAMMEG_full_repeat	6.10005	5.30269	6.04549	3336.06	2631.99	0.84198	0.66428	788.947	-2.32166	-5.5338	-3.84787	-4.85896	18.3339	5.77096	-0.873085	-2.39929	22162.9	28.0918	80.4913	1.50161	0.07	0.013018	0.500845	94.6291	89.5005	538.04	0.324935	47.5015	5	0.315873	0.0365318	1.29478	94.7956	89.5726	977.168	1.29963	439.128	0.974695	450.529	0.00221961	TRUE	No
DB12-QAQNOO_freeONLY_repeat	9.00524	7.79992	9.00524	2318.98	1939.24	0.666095	0.55702	836.238	-2.10179	-6.04926	-3.72198	-4.89085	22.5309	6.67156	-0.884638	-2.50483	13787.4	16.4874	75.325	1.4191	0.0725991	0.0114982	0.521296	94.556	89.5751	538.065	0.328653	39.1946	4.9881	0.316935	0.0355517	1.41084	95.112	89.6992	917.728	1.36407	379.663	1.03541	366.677	0.00272719	TRUE	No
DB12-MIXBIG_auto_repeat	10.493	6.3882	8.63188	3215.23	2391.21	0.932481	0.6935	743.71	-2.26565	-5.66787	-3.83783	-4.92249	19.4188	6.19085	-0.812327	-2.38452	21121.4	28.4	79.0143	1.48733	0.071011	0.0125541	0.525314	94.6896	89.5245	538.087	0.331375	44.7341	4.99769	0.314074	0.0369687	1.379	95.0878	89.5867	952.973	1.33434	414.886	1.00296	413.662	0.00241743	TRUE	No
DB12-ja5b02999_si_006_clean_repeat	15.8149	13.6198	15.8149	3158.76	1867.12	1.26126	0.74552	591.082	-2.13266	-5.69412	-3.74946	-4.92255	20.3277	6.69563	-0.679342	-2.29614	16786.7	28.4	72.225	1.42105	0.07	0.0120048	0.561697	94.521	89.5023	538.103	0.330229	43.3103	4.9998	0.319859	0.0374125	1.4053	95.0021	89.5362	928.462	1.37289	390.359	1.04266	374.387	0.00267103	TRUE	No
DB12-UMODEH22_clean_repeat	10.4297	5.27481	10.4294	5141.64	2867.82	1.28269	0.71544	557.758	-2.08746	-5.27717	-3.69062	-4.70182	18.2059	5.77162	-0.634143	-2.2373	15840.3	28.4	79.9643	1.44447	0.0721231	0.0119657	0.557924	94.5281	89.585	538.11	0.331751	48.8841	4.99998	0.334407	0.0352916	1.4462	95.2844	89.59	950.084	1.38108	411.974	1.04933	392.609	0.00254707	TRUE	No
YEQFIN_full_repeat	9.10583	6.02779	9.10583	1345.16	1745.84	0.372287	0.48318	1297.83	-2.14985	-5.76734	-3.71777	-4.86751	20.6475	6.56233	-1.08733	-2.65525	14988	11.5485	77.5327	1.42891	0.0713656	0.0116529	0.526542	94.7688	89.5275	538.175	0.327116	43.0398	4.99741	0.324419	0.0350548	1.37812	94.9696	89.6709	940.519	1.34075	402.345	1.01363	396.933	0.00251932	TRUE	No
IDUPIG_full_repeat	6.42432	4.48485	6.42184	1527.82	1782.99	0.337698	0.3941	1167.01	-1.94903	-6.12872	-3.70201	-5.06995	23.8564	7.8078	-0.963941	-2.71692	11276.2	9.66245	88.6716	1.47981	0.0897394	0.0105485	0.564101	94.7479	89.5033	538.217	0.372993	43.8209	4.99984	0.397183	0.0340186	1.45601	94.5368	89.896	917.13	1.45148	378.912	1.07848	351.339	0.00284626	TRUE	No
ETAHOZ_full_repeat	12.2223	9.76816	12.2223	3246.08	2150.88	1.06156	0.7034	662.603	-2.28765	-5.67296	-3.7825	-4.84974	19.3222	6.0915	-0.834337	-2.32918	18817.9	28.4	79.4628	1.45722	0.07	0.0122535	0.49945	94.6129	89.502	538.222	0.319794	46.2336	4.9708	0.30299	0.0345654	1.2797	95.2307	89.5024	964.267	1.25864	426.045	0.938842	453.798	0.00220362	TRUE	No
MOQDEC_full_repeat	6.42292	5.78091	6.33665	3347.93	2545.12	0.837142	0.6364	760.202	-2.06387	-5.82889	-3.80716	-4.88048	21.4896	6.12619	-0.697989	-2.44128	17652.6	23.2209	73.3673	1.44583	0.072453	0.0118365	0.575352	94.5222	89.5705	538.243	0.339067	46.5696	4.99981	0.354992	0.0374973	1.49555	95.2798	89.5579	912.432	1.45843	374.189	1.11937	334.286	0.00299145	TRUE	No
OWIFOS_full_repeat	4.88777	4.36314	4.88777	3326.08	2913.39	0.671247	0.58796	875.911	-2.46534	-5.83611	-3.89778	-5.02341	19.2393	6.42478	-1.08876	-2.5212	20846.7	23.8	79.4926	1.4892	0.07	0.0118186	0.426068	94.521	89.529	538.272	0.303295	36.2292	4.99823	0.307073	0.0253107	1.49234	95.0099	89.5055	1008.88	1.22733	470.608	0.924032	509.299	0.00196349	TRUE	No
XARCEB_full_repeat	7.93581	7.66149	7.93581	881.421	1161.55	0.254832	0.33582	1317.76	-2.10069	-6.05081	-3.70726	-5.12238	22.5461	8.07707	-1.15424	-2.76081	11648.9	8.83994	72.1754	1.42105	0.0737597	0.0112257	0.501251	94.5602	89.5564	538.275	0.328912	43.8729	4.99837	0.350014	0.032563	1.35272	95.3196	89.5447	948.807	1.35826	410.532	1.02935	398.826	0.00250736	TRUE	No
QEDJUI_full_repeat	9.08178	6.04135	9.08178	1334.58	1739.34	0.374009	0.48744	1303.25	-2.13746	-5.81588	-3.71317	-4.88571	20.9953	6.69248	-1.08283	-2.65854	14779.7	11.3406	77.3718	1.41775	0.0721743	0.0115125	0.526465	94.5156	89.5721	538.298	0.324809	43.2063	4.9941	0.326604	0.034859	1.38748	94.9876	89.6964	938.303	1.34041	400.005	1.01561	393.859	0.00253898	TRUE	No
HAYPOO_full_repeat	6.44598	5.09848	6.44598	3225.77	2664.32	0.759103	0.62698	825.95	-2.44974	-5.96489	-3.94742	-5.13552	20.0634	6.78128	-0.996418	-2.49411	23457	28.4	68.6138	1.49285	0.07	0.0126251	0.504455	94.5661	89.5851	538.31	0.339714	42.3633	4.99805	0.322961	0.0310837	1.36412	94.9392	89.5983	998.687	1.26862	460.377	0.928905	495.612	0.00201771	TRUE	No
RABMIS_full_repeat	7.81006	7.3837	7.80935	4850.69	3087.61	1.26269	0.80374	636.535	-2.76036	-5.19168	-3.96718	-4.71838	13.8772	4.28757	-1.30704	-2.51386	18077.6	28.4	10.0109	4.02623	0.0858965	0.0355946	0.100408	94.5112	93.0729	538.331	0.492565	11.6556	4.90078	0.129948	0.0319105	0.906427	94.6482	89.9384	920.731	0.938205	382.4	0.44564	858.092	0.00116538	TRUE	No
QEDHIU_full_repeat	8.96698	6.06194	8.96698	1316.96	1735.71	0.363227	0.47872	1317.93	-2.15754	-5.87351	-3.7343	-4.91982	21.2096	6.76657	-1.09066	-2.66741	15373.6	11.665	76.9239	1.42119	0.0721437	0.0114694	0.522714	94.5009	89.6394	538.368	0.324614	42.0472	4.99746	0.328668	0.0354405	1.40506	94.8589	89.5073	938.249	1.34902	399.881	1.02441	390.353	0.00256179	TRUE	No
CERXOP_full_repeat	8.108	7.04431	8.108	3055.3	2356.85	0.803634	0.61992	771.385	-2.29316	-5.89705	-3.82842	-4.92194	20.5699	6.24148	-0.873865	-2.40912	20256.7	26.2601	79.3633	1.48565	0.0719531	0.0124382	0.503534	94.5352	89.5413	538.374	0.328467	42.5436	4.99919	0.310457	0.0360722	1.35088	94.8675	89.5757	951.423	1.29788	413.049	0.969415	426.081	0.00234697	TRUE	No
TINPIP_full_repeat	4.41434	3.86432	4.2713	2214.93	2624.48	0.433977	0.51422	1184.9	-2.09728	-5.97094	-3.75152	-5.00696	22.1096	7.16567	-0.989208	-2.64345	15196.9	12.8255	75.065	1.41715	0.0719015	0.0114822	0.535834	94.5906	89.5369	538.38	0.327023	40.5236	4.99589	0.328307	0.0361454	1.46243	95.0547	89.6837	916.514	1.39342	378.133	1.06639	354.591	0.00282015	TRUE	No
OSANOM_full_repeat	6.95365	4.24976	6.95365	2612.59	2041.36	0.677951	0.52972	781.341	-2.85131	-5.58597	-4.06362	-5.02501	15.6086	5.48733	-1.39799	-2.6103	22190.1	28.4	10.0337	4.3665	0.0828062	0.0292746	0.103463	94.5727	95.0263	538.404	0.504845	10.0635	4.99545	0.119925	0.0341247	0.805111	94.5714	91.456	900.231	0.896072	361.827	0.391227	924.853	0.00108125	TRUE	No
AMUWUB_full_repeat	10.4122	8.69376	10.4122					914.137	-2.60279	-6.03102	-4.02894	-5.09843	19.5673	6.1043	-1.20251	-2.62866	22977	25.1351	65.0512	1.50353	0.07	0.0117834	0.446037	94.6227	89.5336	538.425	0.338166	31.0526	5	0.303158	0.0227978	1.5	94.6229	89.746	1020.93	1.22577	482.505	0.887606	543.603	0.00183958	TRUE	No
OFABEC_full_repeat	8.27702	8.03161	8.27702	2797.14	2214.43	0.801614	0.63462	791.667	-2.90343	-5.1122	-4.09278	-4.88062	12.607	4.49675	-1.45011	-2.63947	22483.3	28.4	10.8799	4.69005	0.0948515	0.0367101	0.100004	94.5996	93.1171	538.43	0.515239	10.1557	4.99152	0.111947	0.0337261	0.644351	95.2016	92.6236	889.32	0.859281	350.89	0.344042	1019.91	0.000980481	TRUE	No
AWEBIP_full_repeat	5.56022	4.73422	5.54976	2638.28	2849.34	0.621647	0.67138	1079.99	-3.06758	-5.49697	-4.20811	-5.05239	13.8662	4.8189	-1.61426	-2.75479	30671.8	28.4	10.0096	4.42872	0.0751105	0.0213386	0.100029	94.5664	89.9975	538.452	0.543509	10.0325	4.68324	0.0944141	0.0267233	0.574161	94.5959	92.4352	860.566	0.760623	322.114	0.217114	1483.61	0.00067403	TRUE	No
HUDMOK_full_repeat	10.654	7.13643	10.654	3467.78	2252.11	1.07268	0.69664	649.403	-2.35539	-5.88198	-3.81297	-4.92864	20.1287	6.36788	-0.902074	-2.35965	18443	28.4	76.9089	1.43336	0.07	0.0115232	0.482757	94.5214	89.5349	538.466	0.315767	41.4151	4.99167	0.314843	0.0287301	1.39255	95.0733	89.5075	986.925	1.23701	448.458	0.921244	486.796	0.00205425	TRUE	No
IFIFOV_full_repeat	11.1749	10.1151	11.1729	1822.16	1530.06	0.624918	0.52474	839.682	-2.19037	-5.91887	-3.77381	-4.9827	21.2811	6.89999	-0.875263	-2.4587	17347	20.659	76.5111	1.43206	0.0725024	0.0116039	0.540385	94.5209	89.5728	538.532	0.331033	40.8622	4.98292	0.323702	0.036567	1.41787	94.6179	89.5255	930.898	1.34744	392.366	1.0164	386.034	0.00259045	TRUE	No
LEPBUH_full_repeat	6.98735	6.49358	6.98735	5174.58	3225.78	1.21998	0.76052	623.38	-2.79896	-5.01499	-3.93161	-4.6928	12.6484	4.34465	-1.34564	-2.47829	17704	28.4	10.005	3.83384	0.0803182	0.029092	0.100634	94.5818	91.4284	538.532	0.503269	10.0529	4.96845	0.120152	0.0318791	0.768492	94.6561	91.5051	909.462	0.878356	370.93	0.375087	988.917	0.00101121	TRUE	No
ROFMOR_full_repeat	8.36611	6.95386	8.3649	7022.19	2872.77	2.15577	0.88192	409.101	-2.41298	-4.91183	-3.65101	-4.69449	14.2627	5.9559	-0.959661	-2.19769	11618.5	28.4	10.0084	3.98955	0.0836486	0.0329647	0.108767	94.5099	96.0292	538.538	0.478175	22.1018	4.94446	0.155659	0.0357149	0.767618	95.4665	90.4084	966.763	0.941094	428.225	0.462919	925.055	0.00108102	TRUE	No
RUWTUY_full_repeat	6.70607	4.43306	6.46295	1308.77	2193.55	0.287119	0.48122	1676.03	-2.08961	-5.67983	-3.67739	-4.87948	20.4918	6.86118	-1.19749	-2.78526	13073.9	7.80055	76.7972	1.3898	0.07	0.0113563	0.520777	94.6734	89.5082	538.563	0.315175	49.0166	4.99606	0.331416	0.0346406	1.29898	95.501	89.5945	948.205	1.34071	409.642	1.02553	399.443	0.00250349	TRUE	No
ROQDIK01_full_repeat	9.17509	8.19372	8.75315	3492.6	2078.48	1.25036	0.7441	595.103	-2.82504	-4.97707	-3.94007	-4.6643	12.2831	4.13366	-1.37173	-2.48675	16900.9	28.4	11.1432	4.25043	0.0924406	0.0332474	0.100078	94.5645	92.265	538.614	0.489139	11.5866	4.89479	0.117009	0.0182129	0.812181	94.5005	91.9384	916.268	0.824188	377.654	0.335049	1127.16	0.000887186	TRUE	No
REWZIE_full_repeat	7.64777	7.31201	7.64777	2626.42	2178.76	0.87596	0.72666	829.547	-2.49848	-5.48078	-3.93717	-5.02737	17.0221	6.22255	-1.04516	-2.48385	23559.1	28.4	76.6005	1.52965	0.07	0.012643	0.447176	94.58	89.51	538.639	0.320256	41.477	4.99718	0.31711	0.0254527	1.42471	95.0035	89.8502	1038.93	1.2328	500.293	0.912548	548.237	0.00182403	TRUE	No
XUVRIR_full_repeat	9.8249	9.06723	9.8249	3794.64	2274.51	1.14067	0.68372	599.381	-2.18202	-5.70115	-3.74886	-4.91249	20.0861	6.64163	-0.728704	-2.29554	17022.4	28.4	88.9474	1.42105	0.07	0.0115789	0.468421	94.6188	89.5111	538.684	0.294005	42.6005	4.99933	0.307895	0.0370918	1.35241	94.9786	89.5412	935.827	1.3318	397.143	1.03779	382.681	0.00261314	TRUE	No
HUYXAC_full_repeat	6.74378	5.06372	6.73037	1936.89	2217.68	0.493795	0.56538	1144.97	-2.4798	-5.95409	-3.95658	-5.07645	19.8302	6.39184	-1.16074	-2.63753	23869.8	20.8476	75.8371	1.50945	0.07	0.0126199	0.45719	94.5802	89.515	538.688	0.321483	37.0126	4.99852	0.310539	0.0289599	1.47155	94.8048	89.7624	999.776	1.25841	461.087	0.93693	492.126	0.002032	TRUE	No
JUCNON_full_repeat	7.10895	5.30828	7.10895	1828.11	2007.18	0.472478	0.51876	1097.94	-2.42792	-5.77519	-3.87065	-5.0203	19.1052	6.56183	-1.16013	-2.60286	20340.9	18.5263	65.1125	1.4767	0.07	0.0123047	0.522629	94.5737	89.5075	538.692	0.348305	36.943	4.99826	0.313638	0.0266337	1.49572	94.81	89.5805	1000.42	1.24606	461.725	0.897755	514.311	0.00194435	TRUE	No
TIZSEB_full_repeat	9.11064	8.72682	9.10945	3156.17	1918.27	1.12073	0.68116	607.783	-2.40716	-5.72374	-3.82396	-4.92998	18.9301	6.31287	-0.95384	-2.37064	17261	28.4	73.7782	1.43346	0.07	0.011004	0.464079	94.5204	89.5159	538.692	0.314737	36.6897	4.9975	0.304384	0.0263758	1.4089	94.9698	89.6039	1004.65	1.23477	465.961	0.920033	506.462	0.00197448	TRUE	No
DB12-PENNON_clean_repeat	7.9329	6.23525	7.71711	3800.91	2603.23	1.02871	0.70456	684.896	-2.18453	-5.33747	-3.78047	-4.92305	17.996	6.5215	-0.73121	-2.32715	19451.1	28.4	77.0041	1.45455	0.07	0.0122534	0.561295	94.6834	89.5008	538.763	0.331498	45.8763	4.996	0.342065	0.0351324	1.49215	94.6811	89.8761	956.149	1.38252	417.386	1.05102	397.124	0.0025181	TRUE	No
QUCTUG_full_repeat	7.16407	6.4468	7.11958	801.653	952.205	0.234854	0.27896	1187.79	-1.91611	-5.65476	-3.60175	-4.80331	21.3391	6.85814	-1.16452	-2.85017	6703.86	5.64399	77.2083	1.42105	0.0739063	0.0106078	0.436257	94.5256	89.6196	538.783	0.300259	44.7964	4.99674	0.376916	0.0294556	1.29354	95.3828	89.5739	958.875	1.39776	420.092	1.0975	382.773	0.00261251	TRUE	No
TUYXOD_full_repeat	6.07973	5.57205	6.06604	4017.57	2737.01	1.00346	0.68362	681.251	-2.89664	-5.09125	-3.99159	-4.78496	12.5262	4.52833	-1.44332	-2.53827	19347.5	28.4	10.8534	4.1232	0.0873315	0.0301362	0.104759	94.5308	90.9816	538.792	0.498985	10.1119	4.6984	0.112735	0.0316947	0.625889	94.7146	91.02	868.069	0.801827	329.278	0.302842	1087.29	0.000919716	TRUE	No
TUGQUK_full_repeat	9.11606	8.18085	9.11606	3858.87	2279.94	1.17678	0.69528	590.823	-2.06476	-5.40056	-3.72882	-4.73467	19.0397	5.74108	-0.611442	-2.2755	16779.4	28.4	77.6451	1.45644	0.0720728	0.0121154	0.573075	94.5676	89.5541	538.816	0.337265	48.4944	4.99944	0.344404	0.0371762	1.46694	95.1099	89.5093	933.927	1.42393	395.112	1.08667	363.6	0.00275028	TRUE	No
RUWTOS_full_repeat	6.26103	4.43423	6.26079	1317.26	2174.23	0.297183	0.49052	1650.56	-2.14838	-5.65606	-3.67619	-4.85041	20.0207	6.70208	-1.24666	-2.77447	13162.7	7.9747	78.1841	1.42106	0.071312	0.0115675	0.497888	94.6278	89.5068	538.829	0.316826	47.2895	4.99314	0.34138	0.0333749	1.25656	94.5772	89.8261	959.911	1.31099	421.081	0.994167	423.552	0.00236099	TRUE	No
HODWEC_full_repeat	6.16413	5.55776	5.94058	2704.77	1902.12	0.794684	0.55886	703.242	-2.25873	-5.84083	-3.74964	-4.94306	20.4455	6.81164	-0.906902	-2.39782	15809.9	22.4814	77.3285	1.4266	0.0715564	0.0113134	0.497642	94.5766	89.5892	538.899	0.320107	40.5953	4.99876	0.314248	0.0287598	1.44838	95.3682	89.8043	969.761	1.26409	430.862	0.943982	456.43	0.00219092	TRUE	No
BUDGOY_full_repeat	6.21485	4.9961	6.21224	1216.94	2025.88	0.288898	0.48094	1664.74	-2.43952	-6.03148	-3.86613	-5.06427	20.5018	6.83863	-1.42358	-2.85018	17269.8	10.3739	76.0726	1.48376	0.07	0.0116094	0.400924	94.6167	89.5025	538.942	0.2998	36.7941	4.9959	0.318246	0.0261873	1.34774	94.6701	89.7507	999.986	1.23439	461.044	0.934593	493.31	0.00202712	TRUE	No
CONKIB_full_repeat	18.2394	15.5847	18.2394	3092.24	1651.66	1.38948	0.74216	534.112	-2.31924	-5.81243	-3.64955	-4.85679	19.9381	6.89053	-0.943369	-2.27368	12691.2	23.7613	10.0097	4.19838	0.0770507	0.0252193	0.104494	94.5097	99.4116	538.997	0.476853	54.1369	4.95697	0.309219	0.0207937	1.01042	94.5499	90.1166	1041.61	1.02959	502.617	0.55274	909.318	0.00109972	TRUE	No
DB12-UMUBEL_clean_repeat	10.431	5.29557	10.4307	5151.36	2914.03	1.2635	0.71474	565.674	-2.07545	-5.34599	-3.69575	-4.70757	18.6672	5.77519	-0.622132	-2.24243	16065.1	28.4	79.3167	1.44584	0.0725482	0.0119848	0.570542	94.5081	89.5567	539.029	0.335362	48.0874	4.99972	0.330502	0.0362889	1.4125	95.0307	89.8044	937.548	1.38084	398.519	1.04548	381.182	0.00262342	TRUE	No
COZLUB_full_repeat	9.72034	3.66825	9.72034	1571.97	1589.89	0.4493	0.45442	1011.38	-3.01877	-6.05671	-4.19444	-5.27658	17.3396	6.1765	-1.57203	-2.74771	28291.2	27.9728	10.0122	4.38162	0.0822037	0.0311182	0.10172	94.5612	90.4537	539.133	0.504699	10.0321	4.92124	0.114922	0.040412	0.612911	94.5893	89.8184	908.993	0.792248	369.86	0.287549	1286.25	0.000777454	TRUE	No
GEPGUH_full_repeat	6.55639	3.94117	6.5232	690.226	1375.42	0.17836	0.35542	1992.91	-1.6799	-6.10147	-3.62514	-4.85981	25.237	7.04708	-1.1771	-3.12235	6342.81	3.18269	87.8691	1.53848	0.108162	0.0101904	0.584814	94.5101	89.5757	539.176	0.406044	51.097	4.9714	0.544306	0.0260925	1.44856	94.511	90.0886	919.168	1.43747	379.992	1.03142	368.415	0.00271433	TRUE	No
JATVUZ_full_repeat	8.17135	2.5091	6.45282	0	0	0	0	1387.75	-1.8857	-5.72464	-3.61085	-4.90668	21.9115	7.39618	-1.10119	-2.82634	8449.34	6.08853	82.9654	1.47947	0.0881283	0.010531	0.566047	94.5908	89.5516	539.186	0.37179	46.9434	4.9937	0.402095	0.0297905	1.47	95.2713	89.5306	946.039	1.43123	406.852	1.05944	384.026	0.00260399	TRUE	No
OWAZES_full_repeat	8.90448	6.05229	8.90448	4587.68	2583.04	1.25856	0.70862	563.035	-2.06673	-5.47988	-3.72286	-4.87163	19.4812	6.55685	-0.613413	-2.26954	15990.2	28.4	76.8998	1.43893	0.0721973	0.0117758	0.564211	94.5135	89.5716	539.258	0.332273	48.8448	5	0.365658	0.0355956	1.45612	94.6403	89.8477	936.373	1.41687	397.116	1.0846	366.141	0.00273119	TRUE	No
RAZKUZ02_full_repeat	6.43475	5.63653	6.43475	2949.96	2438.51	0.766902	0.63394	826.631	-2.43112	-5.92518	-3.93314	-5.11571	19.943	6.74974	-0.977806	-2.47982	23476.3	28.4	89.9664	1.53646	0.07	0.0127715	0.394737	94.5385	89.5143	539.266	0.284345	44.9331	4.9905	0.328025	0.0312937	1.34583	94.9466	89.5316	999.992	1.26336	460.726	0.979016	470.601	0.00212494	TRUE	No
EMIZUX_full_repeat	6.04467	4.84442	6.03409	4236.37	3343.94	0.953455	0.7526	789.33	-3.01163	-5.5355	-4.06771	-4.9051	14.4055	4.77955	-1.55831	-2.6144	22417	28.4	10.003	3.97481	0.0768666	0.0207874	0.10142	94.5465	89.6659	539.271	0.491569	10.0162	3.88672	0.0836862	0.0225678	0.501561	95.0876	89.5734	781.238	0.666877	241.967	0.175309	1380.23	0.000724515	TRUE	No
DEFPOX_full_repeat	17.052	7.98773	17.052	4026.07	2199.79	1.35278	0.73914	546.38	-2.37849	-5.30908	-3.77907	-4.68715	16.7269	5.18303	-0.925172	-2.32575	15517.2	28.4	76.0194	1.48432	0.07	0.011668	0.431253	94.5853	89.5555	539.275	0.310708	38.514	4.98554	0.306751	0.0251925	1.36805	94.8918	89.6528	1023.24	1.23955	483.96	0.928847	521.034	0.00191926	TRUE	No
FUNBEW_full_repeat	11.1196	9.18647	11.1142	3176.72	2124.23	1.0418	0.69664	668.665	-2.27304	-5.7717	-3.79146	-4.88335	19.9693	6.23215	-0.819726	-2.33814	18990.1	28.4	68.0169	1.42105	0.07	0.0119258	0.590658	94.503	89.5779	539.285	0.34454	41.5789	5	0.303158	0.0355956	1.35263	94.8974	89.6568	950.2	1.29163	410.914	0.947086	433.872	0.00230483	TRUE	No
DB12-EBAVAH_auto_repeat	14.11	7.45371	14.0269	3971.91	2269.37	1.30224	0.74404	571.349	-2.34913	-5.58624	-3.76512	-4.71296	18.4764	5.40997	-0.895813	-2.31181	16226.3	28.4	78.8167	1.43302	0.07	0.0111499	0.465685	94.5238	89.518	539.293	0.31003	36.6468	4.99937	0.306177	0.0256906	1.47108	94.82	89.7052	1001.07	1.23661	461.78	0.926579	498.371	0.00200654	TRUE	No
DB12-FARFOU_freeONLY_repeat	8.96134	6.03917	8.96134	1329.33	1746.47	0.372035	0.48878	1313.77	-2.0787	-5.78625	-3.70594	-4.89784	21.1616	6.80301	-1.03925	-2.6665	14386.7	10.9507	76.5885	1.42199	0.0729183	0.0114675	0.549993	94.5755	89.5603	539.314	0.331917	36.3158	5	0.303158	0.0355956	1.5	94.9034	89.7053	915.898	1.37157	376.584	1.03966	362.22	0.00276076	TRUE	No
DB12-OFOCUI_clean_repeat	11.3937	7.77962	11.3937	2963.14	2338.73	0.864871	0.68262	789.27	-2.34034	-5.54143	-3.85627	-4.8956	18.2708	5.93219	-0.887023	-2.40295	22415.3	28.4	96.6971	1.52117	0.07	0.0127679	0.412489	94.564	89.5246	539.333	0.283457	46.64	4.99948	0.308436	0.0344182	1.32258	95.1167	89.9043	979.911	1.28137	440.578	0.997914	441.499	0.00226501	TRUE	No
VUVREL_full_repeat	6.77066	4.23611	6.77066	3261.61	2426.34	0.818542	0.60892	743.906	-2.24969	-6.03531	-3.79369	-5.00864	21.6071	6.93456	-0.866031	-2.41004	17996	24.1912	83.6842	1.42105	0.07	0.0115789	0.468421	94.509	89.5587	539.335	0.299723	44.2987	4.98771	0.310073	0.0373039	1.24389	94.8516	89.5178	937.268	1.2863	397.933	0.986574	403.348	0.00247925	TRUE	No
FOKNEB_full_repeat	8.42912	5.99302	8.42912	1323.8	1746.89	0.35776	0.4721	1319.56	-2.071	-5.75066	-3.69436	-4.87457	21.0023	6.73626	-1.04817	-2.67153	13907.9	10.5398	74.5226	1.45133	0.0758594	0.0115146	0.58037	94.6004	89.5858	539.338	0.352244	41.9438	4.9997	0.325603	0.0373071	1.34608	94.5262	89.5313	922.406	1.37793	383.068	1.02568	373.477	0.00267754	TRUE	No
SOZWEM_full_repeat	8.96244	6.34898	8.96244	2670.82	2333.37	0.748101	0.65358	873.645	-2.57908	-5.48488	-3.99888	-4.93817	16.5854	5.36118	-1.12576	-2.54556	24811.5	28.4	75.1218	1.56188	0.07	0.0129243	0.419132	94.5649	89.5057	539.377	0.32087	41.0201	4.99537	0.322079	0.0237615	1.36031	94.5735	89.9922	1061.91	1.21643	522.531	0.895559	583.469	0.00171389	TRUE	No
DB12-cg400449c_si_001_freeONLY_repeat	12.6579	7.41339	12.4607	3520.29	2350.04	1.07572	0.71812	667.564	-2.22731	-5.59246	-3.7721	-4.84546	19.2072	6.12639	-0.773994	-2.31878	18958.8	28.4	68.1208	1.4301	0.07	0.0121957	0.612624	94.532	89.5295	539.383	0.347735	42.8408	4.99918	0.31829	0.0350625	1.42028	94.6653	89.9129	949.866	1.32315	410.483	0.975412	420.83	0.00237625	TRUE	No
NECJIS_full_repeat	15.5306	8.20356	15.5192	1664.47	1435.67	0.593204	0.51166	862.528	-2.39077	-5.95129	-3.82185	-5.03185	20.3224	6.90633	-1.11508	-2.54616	16272.9	18.8665	73.9339	1.46208	0.07	0.0116126	0.426086	94.5444	89.5354	539.407	0.306963	36.5689	4.98751	0.321462	0.0261359	1.39475	94.5611	89.8142	993.818	1.24212	454.411	0.935156	485.92	0.00205795	TRUE	No
OFARAQ_full_repeat	11.3382	9.09716	11.3347	1023.26	1144.11	0.347247	0.38826	1118.09	-2.00181	-5.82748	-3.68357	-4.92885	21.8358	7.10765	-0.979265	-2.66103	11776.6	10.5328	72.4113	1.42105	0.0730365	0.0113832	0.540467	94.5699	89.5886	539.416	0.334309	42.8451	4.9727	0.334165	0.0358768	1.38799	95.3119	89.5176	921.199	1.41478	381.783	1.08047	353.35	0.00283006	TRUE	No
LUVTEC_full_repeat	10.4409	10.0394	10.4409	1046.32	1129.68	0.362463	0.39134	1079.62	-2.16216	-5.9943	-3.72416	-5.04585	21.8727	7.54383	-1.05402	-2.61602	13848.7	12.8274	76.2082	1.42126	0.0714292	0.0114378	0.49437	94.7067	89.5287	539.452	0.318709	41.9405	4.99969	0.307937	0.0370243	1.2192	94.9817	89.503	929.475	1.31547	390.022	0.996764	391.289	0.00255566	TRUE	No
DB12-EBATUZ_clean_repeat	12.2181	7.03158	12.2181	3968.48	2368.19	1.24863	0.74512	596.744	-2.13654	-5.43441	-3.71293	-4.75522	18.8232	5.9491	-0.683222	-2.25961	16947.5	28.4	82.1201	1.4533	0.0723562	0.0120433	0.541219	94.5111	89.5733	539.457	0.328122	45.5604	4.9928	0.334433	0.0351107	1.45168	94.6495	89.8167	946.94	1.35628	407.483	1.02816	396.324	0.00252319	TRUE	No
HASMIZ_full_repeat	9.91896	5.90906	9.91688	2828.05	2093.1	0.82527	0.6108	740.112	-2.26992	-5.81857	-3.8349	-4.90469	20.2546	6.10603	-0.816606	-2.38158	21019.2	28.4	79.3158	1.49863	0.0707963	0.0128001	0.515268	94.7373	89.5018	539.532	0.331022	42.5022	4.99841	0.310999	0.0369123	1.40257	94.9515	89.5517	948.025	1.32322	408.493	0.992194	411.707	0.00242891	TRUE	No
DB12-COJHIT_clean_repeat	10.0917	9.35609	10.0917	2485.97	1781.08	0.864676	0.6195	716.44	-2.24128	-5.70758	-3.81407	-4.92161	19.7845	6.3215	-0.787966	-2.36075	20346.9	28.4	82.5132	1.4738	0.0714648	0.0122617	0.51326	94.5831	89.5563	539.554	0.322706	42.0402	4.99983	0.303148	0.0369754	1.42515	95.2049	89.5626	943.768	1.33022	404.214	1.00752	401.198	0.00249253	TRUE	No
DB12-IYOCIK_freeONLY_repeat	8.71773	6.01818	8.71773	1293.8	1728.57	0.355003	0.4743	1336.01	-2.04857	-5.84339	-3.69347	-4.85673	21.6597	6.63951	-1.04793	-2.69283	13379.9	10.0148	76.3883	1.42105	0.072693	0.0114998	0.538713	94.589	89.5611	539.564	0.329846	42.1114	4.99964	0.328398	0.0361935	1.39952	94.9986	89.7116	921.041	1.38843	381.477	1.05859	360.364	0.00277497	TRUE	No
MASFEU_full_repeat	8.74724	7.8705	8.73389	2891.16	2318.24	0.797143	0.63918	801.829	-2.41279	-5.76671	-3.89446	-4.96851	19.1431	6.13037	-0.959475	-2.44114	22771.9	28.4	76.9611	1.49677	0.07	0.0125869	0.488493	94.6268	89.5172	539.598	0.326483	44.682	4.99988	0.325398	0.0282728	1.41495	95.1189	89.6446	1005.42	1.24554	465.824	0.919054	506.852	0.00197296	TRUE	No
EHAFUO_full_repeat	7.48819	6.58686	7.47798	5312.6	2665.47	1.49676	0.75096	501.718	-2.68609	-5.20874	-3.78281	-5.09359	14.3985	7.48153	-1.23278	-2.32949	14248.8	28.4	10.049	3.85547	0.0873263	0.0336851	0.100149	94.515	92.4784	539.66	0.454321	10.0347	4.97742	0.111037	0.0307864	0.754956	95.9551	91.3421	931.685	0.829902	392.025	0.375581	1043.78	0.000958053	TRUE	No
DB12-FINQOK_freeONLY_repeat	8.7337	4.60012	8.08289	1167.06	1633.54	0.32957	0.4613	1399.69	-2.04326	-5.8761	-3.70588	-4.9365	21.8767	7.02401	-1.05977	-2.72239	13474.9	9.62705	74.6363	1.42107	0.0719696	0.0115803	0.538293	94.6324	89.5131	539.694	0.329151	44.3411	4.9995	0.334169	0.0372671	1.34396	94.996	89.5605	919.181	1.39624	379.487	1.06709	355.628	0.00281193	TRUE	No
DB12-HIFGIO_SL_repeat	12.5848	12.0566	12.5848	2285.8	1675.01	0.83601	0.61262	732.758	-2.2803	-5.90114	-3.7769	-4.93042	20.6666	6.58394	-0.895566	-2.39216	17770.4	24.2513	76.7723	1.43256	0.07	0.0118403	0.504315	94.5888	89.5236	539.696	0.320166	46.6136	4.97817	0.317634	0.0354784	1.20623	94.5815	89.56	956.521	1.25509	416.825	0.93492	445.84	0.00224296	TRUE	No
DB12-CAXWAB_freeONLY_repeat	8.30401	7.68309	8.29075	1043.04	1452.16	0.306542	0.42678	1392.25	-1.75481	-6.51599	-3.77659	-5.00826	27.1754	7.02999	-0.80278	-2.82456	12466.5	8.95424	93.5986	1.4783	0.113799	0.0101973	0.72833	94.5889	89.5046	539.733	0.419012	52.5742	4.96273	0.379748	0.0337891	1.46493	96.2786	89.6651	885.483	1.46744	345.75	1.04842	329.781	0.00303232	TRUE	No
EXEXAH_full_repeat	9.57636	9.07326	9.57339	1634.13	1414.71	0.546706	0.4733	865.713	-1.98005	-5.64623	-3.68159	-4.81953	20.9254	6.49499	-0.806353	-2.5079	12914.2	14.9174	75.0292	1.4191	0.0719684	0.0115882	0.556283	94.5961	89.5029	539.746	0.331002	50.0733	4.99581	0.333696	0.0372248	1.32191	95.6576	89.5478	920.755	1.41296	381.009	1.08195	352.149	0.00283971	TRUE	No
METSAG_full_repeat	8.03203	6.59234	7.99644	3699.85	2549.94	0.994398	0.68534	689.198	-2.18537	-5.68369	-3.799	-4.90028	19.9673	6.28575	-0.732055	-2.34568	19573.2	28.4	78.8626	1.46129	0.0709766	0.0122154	0.543331	94.6324	89.5524	539.794	0.329178	42.5451	4.99902	0.325632	0.0372759	1.48723	94.8569	89.5028	937.641	1.37843	397.847	1.04925	379.172	0.00263733	TRUE	No
KERBOC_full_repeat	11.5	10.3881	11.5	6496.02	2105.85	2.8191	0.91388	324.178	-2.50175	-5.24285	-3.59309	-4.65376	15.6453	6.05396	-1.04843	-2.13977	9206.66	28.4	10.0087	3.83024	0.0866781	0.0327493	0.100003	94.5187	92.1355	539.818	0.423324	10.067	4.96115	0.120246	0.031514	0.837155	94.5119	90.2545	975.475	0.827459	435.657	0.404135	1078	0.000927645	TRUE	No
TIXDOV_full_repeat	7.03601	6.43153	7.03601	5003.01	3252.32	1.23482	0.80272	650.077	-2.77474	-5.02672	-3.9704	-4.70539	12.8536	4.1951	-1.32142	-2.51708	18462.2	28.4	10.0028	3.97734	0.0853742	0.0360572	0.100349	94.502	91.9013	539.828	0.502828	11.1553	4.96019	0.12544	0.0312412	0.892422	94.8062	90.4108	926.198	0.931679	386.37	0.428852	900.94	0.00110995	TRUE	No
KUBTUX_full_repeat	10.272	9.86095	10.2694	1648.15	1426.19	0.728092	0.63004	865.328	-2.54423	-6.2986	-3.92996	-5.49343	21.4288	8.92385	-1.09091	-2.47664	24575.3	28.4	12.5246	4.99918	0.0715201	0.0224956	0.100166	94.502	98.551	539.835	0.488862	46.9254	4.98789	0.303581	0.0239059	1.21963	94.9498	89.5668	1059.61	1.05966	519.773	0.570802	910.6	0.00109818	TRUE	No
FORBAR_full_repeat	8.43888	7.42425	8.43831	4677.24	2755.4	1.22093	0.71926	589.101	-2.46337	-5.27538	-3.854	-4.70131	16.0501	4.8362	-1.01005	-2.40068	16730.5	28.4	67.673	1.50659	0.07	0.0118054	0.436808	94.5902	89.5776	539.903	0.331655	38.1334	4.98648	0.310259	0.023543	1.3185	94.7295	89.6255	1037.59	1.23284	497.687	0.901188	552.257	0.00181075	TRUE	No
OMESUV_full_repeat	9.60538	7.4124	9.60538	3224.93	2167.71	0.952284	0.6401	672.17	-2.37561	-5.74955	-3.82866	-5.15236	19.2574	7.5553	-0.922297	-2.37534	19089.6	28.4	77.3255	1.45629	0.07	0.0116688	0.463637	94.5399	89.516	539.955	0.309405	39.5538	4.99192	0.322751	0.0286681	1.44194	94.6627	89.5445	993.541	1.25718	453.586	0.947772	478.581	0.00208951	TRUE	No
ROQDIK02_full_repeat	9.0042	7.97048	8.94214	3480.43	2061.15	1.26131	0.74696	592.205	-2.82757	-5.00426	-3.92143	-4.64485	12.4239	4.12903	-1.37425	-2.46812	16818.6	28.4	10.0026	3.84725	0.0819092	0.0283947	0.100707	94.5085	90.4152	539.969	0.495825	10.0787	4.73736	0.117136	0.0341171	0.639207	94.6777	90.9471	881.723	0.813678	341.755	0.317853	1075.2	0.000930062	TRUE	No
ISESAD_full_repeat	7.46937	6.41254	7.46937	3483.93	2402.24	0.900453	0.62088	689.509	-2.19522	-5.72357	-3.79531	-4.89426	20.1387	6.27243	-0.741901	-2.342	19582.1	28.4	79.0022	1.4804	0.0717078	0.0124788	0.535136	94.569	89.5506	539.996	0.331673	42.793	4.99989	0.327164	0.0364185	1.45602	94.6135	89.8931	935.947	1.35843	395.951	1.02676	385.633	0.00259314	TRUE	No
DB12-ALAMUW_clean_repeat	11.9268	5.98269	11.9268	3784.65	2459.91	1.12876	0.73366	649.966	-2.19028	-5.70055	-3.7637	-4.82359	20.0355	6.04955	-0.73696	-2.31038	18459	28.4	80.2334	1.4631	0.0721644	0.0121405	0.537394	94.5454	89.597	540.034	0.330847	42.1007	4.99424	0.3097	0.0367379	1.43585	94.9975	89.5472	937.253	1.33549	397.219	1.00465	395.381	0.0025292	TRUE	No
ZEMZUM01_full_repeat	6.52373	6.26496	6.52373	3257.39	2279.67	0.912772	0.6388	699.844	-2.12846	-6.00257	-3.85228	-5.01368	22.1122	6.6289	-0.675146	-2.39896	19875.6	28.4	75.0036	1.47116	0.0721057	0.012204	0.555451	94.5851	89.5114	540.066	0.336411	46.6945	4.99977	0.361188	0.0374647	1.48422	94.9849	89.6444	919.596	1.43266	379.531	1.09625	346.208	0.00288843	TRUE	No
DB12-COKQAW_freeONLY_repeat	11.3171	10.6159	11.3166	1184.23	1548.97	0.437172	0.57182	1308	-2.35807	-5.94108	-3.91728	-5.0499	20.4507	6.46462	-1.09915	-2.65836	23742.9	18.1521	89.281	1.49901	0.07	0.0125201	0.441135	94.5836	89.5265	540.121	0.296885	43.2142	4.99586	0.326378	0.0347206	1.40557	94.7725	89.8343	970.063	1.31243	429.942	1.01554	423.362	0.00236205	TRUE	No
DB12-NIGDEO_clean_repeat	13.9402	7.42068	13.9262	3320.41	2103.6	1.12013	0.70964	633.529	-2.21248	-5.67047	-3.74262	-4.78427	19.7371	5.94537	-0.759166	-2.28931	17992.2	28.4	81.8142	1.48087	0.0719531	0.0125482	0.51288	94.5626	89.5061	540.139	0.327061	48.3479	4.98842	0.319121	0.0351968	1.2947	94.8319	89.8715	950.544	1.28291	410.406	0.955848	429.363	0.00232903	TRUE	No
GIFHEK_full_repeat	8.74394	7.08649	8.74394	2584.26	2369.2	0.754227	0.69146	916.769	-2.85425	-5.54542	-4.152	-4.97592	15.3603	4.70273	-1.40094	-2.69868	26036.2	28.4	10.0277	4.92945	0.0898791	0.0396038	0.10227	94.5159	93.3113	540.141	0.525595	10.0637	4.98214	0.117049	0.0416717	0.808753	94.6238	91.4578	915.707	0.906941	375.566	0.381346	984.844	0.00101539	TRUE	No
PIZDEH_full_repeat	5.38943	3.82361	5.38943	2977.78	3540.97	0.59531	0.7079	1189.13	-3.09416	-5.94872	-4.27729	-5.13211	16.293	4.87903	-1.64084	-2.82397	33771.3	28.4	10.0105	4.76438	0.0759728	0.0234192	0.10074	94.5147	89.8175	540.148	0.54631	10.1282	4.95015	0.094158	0.0301449	0.628253	95.3405	90.2879	967.624	0.774469	427.476	0.228159	1873.59	0.000533735	TRUE	No
OMETAC_full_repeat	9.36974	7.34028	9.36543	3302.95	2214.89	0.970919	0.65108	670.579	-2.49961	-5.59177	-3.89224	-4.98479	17.6491	6.23593	-1.04629	-2.43892	19044.4	28.4	72.9365	1.53091	0.07	0.0122604	0.402603	94.5308	89.5074	540.174	0.311207	36.3158	5	0.303158	0.0227978	1.35263	94.7058	90.6058	1017	1.20178	476.827	0.890572	535.416	0.00186771	TRUE	No
AKICUT_full_repeat	6.78949	4.62085	6.78828	3711.09	3310.95	0.817888	0.7297	892.183	-2.52152	-6.13836	-3.9357	-5.15315	20.6438	6.94884	-1.19646	-2.61064	18858.8	21.1378	68.7332	1.49512	0.07	0.0116718	0.407862	94.5373	89.5537	540.234	0.316231	36.6663	4.99733	0.304777	0.0263435	1.26137	94.9249	89.6639	1010.09	1.21013	469.852	0.893895	525.623	0.00190251	TRUE	No
DB12-NIGDIS_clean_repeat	14.0316	7.36423	14.0316	3533.14	2200.02	1.16988	0.72846	622.675	-2.19529	-5.61091	-3.73839	-4.79015	19.4953	6.00313	-0.741975	-2.28507	17684	28.4	80.5568	1.45802	0.0719531	0.0120889	0.529969	94.5025	89.6296	540.263	0.327742	41.5789	5	0.303158	0.0355956	1.42632	95.0473	89.6912	943.487	1.31496	403.224	0.987214	408.447	0.0024483	TRUE	No
KEBQEP_full_repeat	6.38054	6.02439	6.37036	2433.41	2437.57	0.577232	0.57822	1001.71	-2.17535	-5.89831	-3.81331	-5.00045	21.2495	6.77584	-0.891484	-2.52945	19257.7	19.2249	76.2813	1.45562	0.0719173	0.0119962	0.549889	94.5478	89.5758	540.291	0.332813	42.1541	4.99942	0.334378	0.0355067	1.4878	94.7366	90.1652	923.593	1.37351	383.301	1.04069	368.314	0.00271508	TRUE	No
VAGMIB_full_repeat	11.0701	10.138	11.0701	4766.39	2188.1	1.67744	0.77006	459.053	-2.27491	-5.28199	-3.69639	-4.54284	17.1635	4.83126	-0.821589	-2.24308	13037.1	28.4	77.7252	1.45579	0.07	0.0116864	0.444439	94.5283	89.5136	540.296	0.307526	36.6739	4.9991	0.309908	0.0245646	1.4828	94.9459	89.6019	1015.77	1.26032	475.47	0.952792	499.028	0.00200389	TRUE	No
DB12-LUYHAP_freeONLY_repeat	10.8292	6.30856	8.96415	3531.69	2341.47	1.071	0.71006	662.986	-2.29251	-5.84517	-3.78576	-4.88281	20.2775	6.26162	-0.839191	-2.33244	18828.8	28.4	77.3495	1.43968	0.07	0.0120024	0.515966	94.5807	89.5023	540.305	0.323624	46.1709	4.99861	0.308273	0.0348494	1.2612	95.0219	89.5181	964.562	1.25072	424.257	0.927097	457.619	0.00218522	TRUE	No
SIXFIQ_full_repeat	8.71925	6.8337	8.66919	4222.28	2488.77	1.18822	0.70038	589.429	-2.04994	-5.37142	-3.7202	-4.72806	18.958	5.75259	-0.596619	-2.26688	16739.8	28.4	77.9397	1.46266	0.0722125	0.0122048	0.575555	94.5298	89.5548	540.313	0.337706	49.2726	4.99782	0.353795	0.0369369	1.48229	94.9157	89.578	934.54	1.42959	394.227	1.09189	361.051	0.00276969	TRUE	No
WAMMIK_full_repeat	5.43623	4.82892	5.3297	3678.59	2891.53	0.827283	0.65028	786.04	-2.16175	-5.70144	-3.77034	-4.85841	20.2035	6.21038	-0.783934	-2.39253	18761.2	23.8679	76.021	1.49049	0.073418	0.0125395	0.571444	94.541	89.5172	540.323	0.347374	42.7106	4.9999	0.316147	0.0365071	1.49611	95.1828	89.5988	933.708	1.3594	393.385	1.01203	388.71	0.00257261	TRUE	No
YIQRIA_full_repeat	7.68312	6.45823	7.67537	3086.4	2230.91	0.90872	0.65684	722.816	-2.32206	-5.8241	-3.83738	-5.05791	19.9886	6.96642	-0.868737	-2.38406	20528	28.4	77.9796	1.4827	0.07	0.0124415	0.492513	94.7068	89.509	540.36	0.321891	48.3473	4.99923	0.317766	0.0353797	1.21716	94.8151	89.861	964.783	1.26455	424.423	0.942656	450.242	0.00222103	TRUE	No
DB12-ULOLIS_clean_repeat	8.54677	6.10924	8.54677	1310.42	1742.03	0.359344	0.4777	1329.33	-2.07325	-5.83382	-3.68711	-4.8781	21.4642	6.79779	-1.06096	-2.67482	13674.8	10.287	77.5096	1.42111	0.0728076	0.0115172	0.534909	94.5475	89.5486	540.367	0.327741	36.3158	5	0.303158	0.0355956	1.5	95.0166	89.6411	920.413	1.36581	380.046	1.03807	366.11	0.00273142	TRUE	No
RUBJUU_full_repeat	5.29352	4.71362	5.29004	3884.3	3093.77	0.88788	0.70718	796.488	-2.46442	-5.87531	-3.92462	-5.13755	19.4683	6.92306	-1.0111	-2.4713	22620.3	28.4	79.6038	1.52951	0.07	0.0126406	0.42517	94.6006	89.536	540.384	0.307593	37.546	4.99617	0.310342	0.0273244	1.47357	94.9376	89.8866	1000.82	1.24158	460.438	0.933985	492.983	0.00202847	TRUE	No
CIDZUM_full_repeat	6.43675	5.23805	6.42754	5910.73	3614.51	1.27025	0.77678	611.52	-2.14072	-5.47759	-3.74922	-5.10658	19.0458	7.74737	-0.687399	-2.2959	17367.2	28.4	76.2017	1.44608	0.0727466	0.0116689	0.565899	94.5085	89.5512	540.481	0.334029	42.5243	4.99937	0.310011	0.0369928	1.44314	95.1253	89.5636	937.005	1.3695	396.524	1.03547	382.942	0.00261136	TRUE	No
DB12-WIZMAV02_auto_repeat	12.745	5.77928	12.745	3077.37	2256.21	0.885014	0.64886	733.159	-2.41494	-5.79187	-3.85474	-4.92436	19.2745	6.10505	-0.961621	-2.40143	20821.7	28.4	75.7674	1.48615	0.07	0.0123626	0.475738	94.5015	89.5085	540.515	0.322949	43.7285	4.99118	0.318832	0.0289142	1.33533	94.7553	89.5243	1005.64	1.22059	465.124	0.897636	518.166	0.00192988	TRUE	No
QUDDIF_full_repeat	9.93184	8.79011	9.92814	1982.19	1613.31	0.670054	0.54536	813.897	-2.25102	-5.99148	-3.82793	-4.98896	21.3494	6.62676	-0.85723	-2.43414	20154	24.7623	89.6834	1.42105	0.07	0.0115421	0.468421	94.5056	89.526	540.532	0.293923	42.6266	4.9993	0.322498	0.0352503	1.42373	94.8754	89.8364	940.736	1.32052	400.204	1.0266	389.836	0.00256518	TRUE	No
RUFZID_full_repeat	10.6687	8.77587	10.6549	2461.21	1966.88	0.770168	0.61548	799.143	-2.22899	-6.08179	-3.7938	-4.97531	21.9905	6.74368	-0.8709	-2.43571	18227.2	22.8084	76.8149	1.42105	0.07	0.0117618	0.516506	94.5398	89.5959	540.558	0.319229	41.738	4.99923	0.318738	0.0355632	1.35363	94.6016	90.038	929.437	1.30703	388.878	0.987799	393.682	0.00254012	TRUE	No
DB12-BOYCEY_auto_repeat	12.3721	6.12785	11.7671	3893.78	2390.43	1.1618	0.71324	613.903	-2.1693	-5.59939	-3.72923	-4.82456	19.5779	6.2518	-0.715978	-2.27591	17434.9	28.4	81.2391	1.46585	0.0719989	0.0122819	0.529158	94.5672	89.5249	540.558	0.327649	42.2685	4.99989	0.318777	0.0353706	1.43391	94.5429	89.997	939.696	1.33081	399.137	1.00316	397.882	0.00251331	TRUE	No
UZEBOS01_full_repeat	8.78474	7.5617	8.77404	3903.02	2275.31	1.20814	0.7043	582.961	-2.30122	-5.75287	-3.7632	-5.06189	19.701	7.41256	-0.847898	-2.30988	16556.1	28.4	82.8903	1.44296	0.07	0.0115263	0.441761	94.5737	89.5048	540.575	0.294234	38.138	4.99479	0.323204	0.0272489	1.49904	94.6645	89.9723	978.993	1.25864	438.418	0.964407	454.598	0.00219974	TRUE	No
UGUFUY_full_repeat	8.65544	6.4051	8.65544	2486.64	1979.67	0.740414	0.58946	796.116	-2.24337	-5.85848	-3.82036	-5.01203	20.6339	6.80169	-0.839096	-2.41609	20195.2	25.3672	78.7655	1.48591	0.0721973	0.0123817	0.524928	94.5885	89.5312	540.591	0.331992	43.8705	4.97227	0.329071	0.035332	1.43492	94.7714	89.6636	945.039	1.32798	404.448	0.995984	406.079	0.00246257	TRUE	No
CESQUQ01_full_repeat	9.09402	7.32054	9.09402	3955.34	2380.87	1.07765	0.64868	601.926	-2.06976	-5.59525	-3.74444	-4.82236	20.1224	6.15246	-0.616446	-2.29112	17094.7	28.4	74.6108	1.46126	0.0721659	0.012211	0.582588	94.5329	89.5392	540.61	0.341284	46.3498	4.99655	0.336919	0.0379454	1.45504	94.998	89.5222	923.428	1.41479	382.817	1.07351	356.604	0.00280423	TRUE	No
DB12-RONZID_freeONLY_repeat	6.44623	4.93162	6.4436	2547.78	2830.16	0.635217	0.70562	1110.83	-3.11399	-5.48853	-4.15644	-5.09139	13.5531	5.33644	-1.66067	-2.70312	31547.4	28.4	10.8259	4.34091	0.0730725	0.0127002	0.100112	94.5304	89.5403	540.625	0.501405	10.0194	3.83822	0.0726147	0.0147274	0.619613	95.131	89.619	815.926	0.640611	275.301	0.139205	1977.67	0.000505647	TRUE	No
ILIXUZ_full_repeat	10.1907	9.0611	10.1749	2127.5	1875.52	0.656202	0.57848	881.548	-2.48746	-5.87101	-3.96801	-5.03435	19.3123	6.08637	-1.03414	-2.51469	25036	28.4	76.3593	1.52117	0.07	0.0128609	0.467389	94.6123	89.5061	540.625	0.32557	38.368	4.99491	0.315762	0.0284293	1.46052	94.6085	90.2602	1005.95	1.25342	465.325	0.927852	501.508	0.00199399	TRUE	No
DEBXUG_full_repeat	10.6487	3.50192	10.6487	1042.52	1399.2	0.323903	0.43472	1342.09	-1.92256	-5.77374	-3.63366	-4.83635	21.9814	6.86458	-1.0156	-2.7267	10832.8	8.07161	89.5173	1.48022	0.0888777	0.0107052	0.583982	94.5568	89.5249	540.629	0.372629	46.9712	4.9999	0.365653	0.0343024	1.36176	94.7271	90.2059	920.742	1.41743	380.113	1.0448	363.813	0.00274867	TRUE	No
GIFHIO_full_repeat	5.18294	4.34413	5.17197	1778.5	2281.25	0.439736	0.56404	1282.66	-2.45603	-6.1964	-3.90438	-5.12875	21.3489	6.98836	-1.24961	-2.69795	20631.8	16.0851	67.7651	1.47598	0.07	0.0121269	0.480615	94.543	89.5305	540.63	0.335039	36.8522	4.99805	0.312055	0.0262177	1.44499	94.9367	89.5965	994.422	1.21574	453.792	0.8807	515.263	0.00194076	TRUE	No
AKAYAN_full_repeat	8.09989	7.78275	8.09851	834.195	1185.37	0.266422	0.37858	1420.97	-1.87873	-5.8815	-3.64195	-4.85715	22.8466	6.93598	-1.03188	-2.7951	9987.13	7.02839	91.1002	1.49774	0.0922495	0.010613	0.577108	94.6528	89.5572	540.634	0.379749	48.4877	4.98727	0.373952	0.0356019	1.35006	95.1589	89.5953	919.95	1.45306	379.316	1.07331	353.407	0.00282959	TRUE	No
LUCNUV03_full_repeat	6.04799	5.34949	6.03925	2717	2247.95	0.642473	0.53156	827.362	-2.20361	-5.9206	-3.7409	-5.01222	21.2154	7.25632	-0.917352	-2.45465	15993.8	19.3311	81.1018	1.42105	0.07	0.0116585	0.478427	94.5904	89.5209	540.7	0.304198	43.2967	4.9979	0.312393	0.036387	1.26738	94.7426	89.6894	938.701	1.29511	398	0.990913	401.65	0.00248973	TRUE	No
QAKWUX_full_repeat	7.50312	5.94359	7.48344	1382.11	1632.83	0.379225	0.44802	1181.41	-2.12133	-5.87433	-3.68697	-4.89095	21.421	6.87199	-1.07212	-2.63775	13231.6	11.1999	77.9194	1.42146	0.0709478	0.0116012	0.502637	94.7789	89.5008	540.715	0.318825	42.5906	4.99784	0.326482	0.0351263	1.287	94.5627	89.9516	933.47	1.32948	392.755	1.01066	388.614	0.00257325	TRUE	No
YILJAG_full_repeat	9.10709	5.99597	8.45675	3005.32	2367.28	0.808279	0.63668	787.65	-2.31238	-5.8135	-3.82565	-5.02077	19.9833	6.82137	-0.899678	-2.41295	20372	25.8642	81.8258	1.45962	0.07	0.012049	0.488679	94.6487	89.5044	540.724	0.313218	47.1837	4.99891	0.312409	0.0367692	1.20962	94.6773	89.6712	960.835	1.26581	420.112	0.952593	441.019	0.00226748	TRUE	No
GULNUX_full_repeat	5.27687	5.02123	5.27172	3613.41	3164.48	0.847196	0.74194	875.766	-2.64864	-5.39554	-4.05167	-4.89805	15.6785	4.83087	-1.19532	-2.59835	24871.7	28.4	76.867	1.60041	0.07	0.0128348	0.364116	94.5488	89.5585	540.752	0.303496	36.3158	5	0.303158	0.0227978	1.35263	94.6359	89.7952	1070.14	1.2129	529.389	0.9094	582.13	0.00171783	TRUE	No
OQEDUK_full_repeat	7.51074	5.54298	7.51074	8037.25	3832.69	1.68802	0.80496	476.864	-2.00072	-5.07474	-3.63464	-4.75031	17.5455	6.36786	-0.547402	-2.18133	13542.9	28.4	79.2871	1.4225	0.071994	0.0115605	0.57389	94.5674	89.5629	540.816	0.330345	57.2374	4.99932	0.375892	0.0349247	1.36421	94.7563	89.6449	958.649	1.40688	417.832	1.07653	388.127	0.00257647	TRUE	No
DB12-ADAVIM_freeONLY_repeat	10.3456	8.90065	10.3456	3696.79	2357.01	1.00972	0.64378	637.57	-2.25355	-5.97098	-3.77427	-4.91898	21.2179	6.53364	-0.801064	-2.32178	18072.5	28.346	73.1579	1.42105	0.07	0.0119224	0.542105	94.5083	89.5362	540.834	0.329751	47.7554	4.98093	0.317779	0.0347106	1.24049	94.8455	89.8615	948.671	1.25364	407.837	0.923887	441.436	0.00226533	TRUE	No
DACWAG_full_repeat	7.30949	7.0674	7.30105	2569.61	2193.14	0.838744	0.71586	853.479	-2.45417	-5.63781	-3.93986	-5.17974	18.1712	7.07689	-1.00085	-2.48654	24238.8	28.4	77.4941	1.5353	0.0716937	0.0126503	0.470452	94.5209	89.567	540.839	0.326239	48.5166	4.97923	0.312148	0.033855	1.20376	94.9999	89.5886	1013.02	1.24683	472.184	0.92059	512.914	0.00194965	TRUE	No
SIPYAS01_full_repeat	9.04254	7.98645	9.0377	2781.98	2040.21	1.00493	0.73698	733.359	-2.95466	-5.10404	-4.02331	-4.72007	12.268	3.97693	-1.50134	-2.56999	20827.4	28.4	10.8793	4.14599	0.0810842	0.0232073	0.10839	94.8165	90.1499	540.846	0.508974	10.0056	3.97255	0.0865036	0.0234428	0.574456	95.4586	89.5804	803.445	0.702952	262.6	0.193977	1353.76	0.000738682	TRUE	No
BEPNUH_full_repeat	10.3117	10.2052	10.3117	953.895	1111.95	0.336968	0.3928	1165.64	-2.44201	-5.84811	-3.85871	-5.13606	19.441	7.2907	-1.27136	-2.68806	17267.1	14.8134	75.7041	1.45514	0.07	0.0108056	0.424025	94.6899	89.5052	540.856	0.302044	36.4252	4.99762	0.31082	0.0265114	1.35061	94.7866	89.7288	1005.49	1.23748	464.63	0.935431	496.701	0.00201328	TRUE	No
IWIPIP01_full_repeat	3.49231	3.19408	3.48452	0	0	0	0	1533.34	-2.04974	-6.93033	-3.28543	-5.45498	27.8569	12.3831	-1.40938	-2.64507	6698.82	4.36878	10.0891	4.91348	0.0836946	0.0330441	0.10367	94.5097	91.708	540.873	0.358342	15.0825	4.22407	0.103606	0.0270629	1.07956	95.0895	89.777	877.165	0.666028	336.292	0.307686	1092.97	0.000914937	TRUE	No
SOZWIQ_full_repeat	8.32777	6.37794	8.32777	2895.06	2495.8	0.77906	0.67162	862.084	-2.60988	-5.39515	-4.01484	-4.91632	15.8975	5.14535	-1.15656	-2.56152	24483.2	28.4	79.6985	1.60206	0.07	0.0128823	0.369301	94.58	89.6113	540.875	0.300319	42.8782	4.98438	0.317318	0.0242626	1.25096	94.5939	89.715	1074.25	1.20332	533.373	0.903006	590.664	0.00169301	TRUE	No
HEYQIO_full_repeat	3.85507	3.43139	3.85507	89.594	116.665	0.0579348	0.07544	1302.13	-0.972246	-7.34665	-2.78979	-5.20663	36.3831	13.7946	-0.937485	-2.75503	1410.64	1.08333	109.129	1.48149	0.07	0.0123934	0.308009	94.5355	89.507	540.876	0.239158	29.2166	4.72222	0.180733	0.0184403	1.10936	95.3075	89.7873	862.112	0.847835	321.236	0.608677	527.76	0.0018948	TRUE	No
YODDAX_full_repeat	6.27406	5.73473	6.27406	4661.05	3380.64	1.06621	0.77332	725.304	-2.23427	-5.63246	-3.82322	-5.07246	19.3958	7.13023	-0.780957	-2.36991	20598.6	28.4	77.6959	1.49495	0.0721691	0.0124377	0.531578	94.5142	89.5926	540.976	0.332734	43.2699	4.98093	0.330475	0.0350572	1.47749	94.7083	90.0146	947.909	1.35226	406.933	1.01953	399.139	0.00250539	TRUE	No
DB12-KOJZIT_clean_repeat	16.1957	14.7503	16.1957	4810.68	2436.16	1.48659	0.75282	506.401	-2.29277	-5.55259	-3.71629	-4.66732	18.606	5.42816	-0.839449	-2.26297	14381.8	28.4	81.777	1.44611	0.07	0.0114538	0.442137	94.5663	89.5144	540.979	0.30019	36.5765	4.99899	0.306972	0.0257036	1.49191	94.9579	89.527	1001.26	1.24486	460.281	0.944672	487.239	0.00205238	TRUE	No
DB12-c6ce00407e_c6ce00407e2_freeONLY_repeat	12.5628	7.41464	12.265	3031.35	2121.65	0.974505	0.68206	699.9	-2.4429	-5.67139	-3.85821	-4.90639	18.4272	5.98268	-0.989584	-2.40489	19877.2	28.4	85.2215	1.57773	0.0726245	0.0125837	0.395515	94.5153	89.5718	541.058	0.301787	36.8163	4.99826	0.309751	0.0248054	1.48945	94.7938	89.5388	1013.79	1.2237	472.729	0.921913	512.77	0.00195019	TRUE	No
GUHGAU_full_repeat	6.86826	5.24808	6.85948	5040.89	2928.8	1.21361	0.70512	581.005	-2.09542	-5.41883	-3.70612	-4.80461	18.969	6.26981	-0.642106	-2.2528	16500.5	28.4	79.2375	1.45868	0.072533	0.0120692	0.559682	94.5101	89.5909	541.1	0.333819	41.6668	4.9966	0.310691	0.0367879	1.49945	95.0334	89.5237	933.693	1.3756	392.593	1.04178	376.847	0.0026536	TRUE	No
XEYXIL_full_repeat	12.5677	11.1126	12.5677	3745.93	2172.7	1.23942	0.71888	580.008	-2.04078	-5.48162	-3.72555	-4.7738	19.6393	5.9831	-0.587458	-2.27223	16472.2	28.4	78.9867	1.44664	0.0720973	0.0119104	0.568265	94.5488	89.5605	541.123	0.332223	46.5254	5	0.334408	0.0375487	1.48501	95.2299	89.5188	924.455	1.42628	383.332	1.09406	350.376	0.00285407	TRUE	No
JAZFUP_full_repeat	8.70105	6.21386	8.69482	1290.39	1731.59	0.355417	0.47694	1341.88	-2.05276	-5.73184	-3.6824	-4.86541	20.9991	6.75225	-1.04225	-2.67189	13747.5	10.2449	76.9382	1.42109	0.0725706	0.0115139	0.544213	94.5007	89.6015	541.132	0.327973	42.8551	5	0.318783	0.0355956	1.45772	95.5313	89.564	930.168	1.37623	389.037	1.04826	371.128	0.00269449	TRUE	No
HUYJUJ_full_repeat	7.50565	7.42362	7.50565	5932.08	3443.34	1.43469	0.83278	580.462	-1.96755	-5.42201	-3.7669	-4.81681	19.717	5.99256	-0.514236	-2.31359	16485.1	28.4	73.0472	1.45903	0.0726799	0.0119384	0.601569	94.5137	89.5658	541.132	0.34394	72.0638	4.99285	0.433961	0.0100315	1.49738	96.3653	90.8881	924.173	1.52072	383.041	1.17678	325.5	0.0030722	TRUE	No
DB12-XALDAS_clean_repeat	11.1434	9.04657	11.1376	3544.42	2306.3	1.065	0.69298	650.653	-2.3891	-5.75296	-3.81324	-4.89087	19.1999	6.15083	-0.935783	-2.35992	18478.5	28.4	78.7065	1.4786	0.07	0.0118159	0.454713	94.656	89.5121	541.169	0.313205	36.972	4.99812	0.309147	0.0258542	1.49156	94.8105	89.5888	998.703	1.22636	457.534	0.913155	501.047	0.00199582	TRUE	No
IHUPAE_full_repeat	9.32002	8.28756	9.26846	2646.32	1993.7	0.94002	0.7082	753.383	-2.22989	-5.71088	-3.84898	-5.06001	19.8684	6.91217	-0.776573	-2.39567	21396.1	28.4	78.5067	1.513	0.0721973	0.0126014	0.539328	94.7765	89.5046	541.176	0.338998	42.2971	4.96875	0.318783	0.0375377	1.47651	94.9679	89.5161	939.984	1.36904	398.808	1.03004	387.178	0.00258279	TRUE	No
DB12-UMODEH17_clean_repeat	11.0936	5.25928	11.0936	5141.53	2920.44	1.25801	0.71456	568.003	-2.06646	-5.40935	-3.69399	-4.71158	19.0802	5.8081	-0.613138	-2.24067	16131.3	28.4	78.505	1.49272	0.0748828	0.0123388	0.580756	94.5117	89.5888	541.181	0.350063	49.9016	4.99564	0.349803	0.0353186	1.46445	94.9777	89.6565	941.579	1.38774	400.398	1.03768	385.858	0.00259163	TRUE	No
ILIYEK_full_repeat	10.0298	8.88323	9.64939	2061.98	1886.98	0.628086	0.57478	915.119	-2.42111	-5.96262	-3.93187	-5.02788	20.2139	6.25572	-0.997929	-2.50869	24246.9	26.4959	79.3412	1.49809	0.07	0.0126401	0.479318	94.5881	89.5294	541.208	0.320352	46.3165	4.96598	0.318173	0.0352733	1.24806	94.6211	89.5353	987.826	1.25521	446.619	0.93486	477.738	0.0020932	TRUE	No
OFIBEN_full_repeat	8.93387	8.08697	8.93139	2306	1884.32	0.698045	0.5704	817.131	-2.35882	-6.23492	-3.92511	-5.17855	22.1236	7.15423	-0.905498	-2.47179	23206.5	28.4	73.2289	1.50324	0.07	0.0130173	0.497188	94.6095	89.5045	541.237	0.330684	42.1813	4.99271	0.30887	0.0364195	1.33945	95.0883	89.6235	955.947	1.28942	414.709	0.95874	432.557	0.00231183	TRUE	No
XEKNAF_full_repeat	8.33087	7.43631	8.33087	1671.35	1548.16	0.505781	0.4685	926.274	-2.01525	-5.80794	-3.68604	-5.02081	21.6475	7.61845	-0.869727	-2.54052	12949.9	13.9806	76.2301	1.42132	0.0734598	0.0113686	0.544545	94.5653	89.5052	541.282	0.329902	43.14	4.99996	0.344419	0.0363327	1.44393	94.9372	89.5505	926.405	1.41521	385.123	1.08531	354.85	0.0028181	TRUE	No
TAZXAV_full_repeat	5.61796	4.60106	5.61796	2703.86	2292.27	0.707428	0.59974	847.775	-2.19272	-5.90434	-3.72842	-4.95824	21.1848	7.01939	-0.923963	-2.45967	15741.1	18.5675	77.9359	1.41835	0.0718212	0.011396	0.522306	94.5536	89.5862	541.309	0.322934	43.6273	4.99361	0.31684	0.0357517	1.28612	94.6725	89.765	940.139	1.29458	398.83	0.971648	410.467	0.00243625	TRUE	No
AGOPOC_full_repeat	6.7513	4.78101	6.7513	1817.39	2691.74	0.414312	0.61364	1481.25	-2.09813	-6.16645	-3.7643	-5.16853	23.2207	8.0149	-1.09256	-2.75873	15003.8	10.1291	72.2282	1.41964	0.0722916	0.0113756	0.537268	94.562	89.5865	541.321	0.32999	41.8075	4.99725	0.335244	0.0368436	1.4198	95.0641	89.5038	917.231	1.39039	375.91	1.0604	354.498	0.00282089	TRUE	No
BOFGOT_full_repeat	6.93783	6.03008	6.93783	4967.75	3052.82	1.19367	0.73354	614.525	-2.1644	-5.46476	-3.72455	-4.87999	18.8374	6.59491	-0.711085	-2.27123	17452.5	28.4	72.8762	1.43498	0.07	0.0121952	0.581099	94.5564	89.5264	541.352	0.335669	44.2753	4.99355	0.321373	0.0370962	1.3965	94.5251	89.5272	948.591	1.34259	407.239	1.00692	404.44	0.00247256	TRUE	No
HAPLIW_full_repeat	6.53374	4.00505	6.53374	1311.6	1386.16	0.333992	0.35298	1056.85	-1.97264	-5.77318	-3.61086	-4.84733	21.6923	7.0574	-1.07319	-2.71141	8384.13	7.93317	76.2651	1.42242	0.0736639	0.0110834	0.479879	94.6273	89.5084	541.403	0.318092	39.5198	4.99591	0.370188	0.0299402	1.47404	94.8681	89.5236	955.984	1.40517	414.581	1.08708	381.371	0.00262212	TRUE	No
JEMNOH_full_repeat	6.02577	5.29118	6.02247	1398.01	3131.25	0.291848	0.65368	2239.78	-2.48793	-6.12815	-4.02141	-5.03771	20.7773	5.80077	-1.40382	-2.9373	27183.7	12.1368	85.57	1.5428	0.07	0.0132255	0.424044	94.5623	89.5282	541.431	0.303427	44.2371	4.98356	0.317519	0.0356599	1.26295	94.5954	89.6615	1006.38	1.26837	464.948	0.964946	481.839	0.00207538	TRUE	No
IHAKAG_full_repeat	6.18405	4.80792	5.95723	3808.33	2986.34	0.893339	0.70052	784.162	-2.45636	-5.52056	-3.88849	-5.00531	17.4895	6.37447	-1.00304	-2.43517	22270.2	28.4	73.5599	1.53789	0.07	0.0130462	0.466492	94.5993	89.5227	541.437	0.33087	42.756	4.99207	0.314548	0.0270252	1.39709	95.016	89.5305	1029.26	1.22647	487.825	0.895596	544.693	0.00183589	TRUE	No
DB12-REXFAD_freeONLY_repeat	8.37909	6.69323	8.37909	1309.54	1739.14	0.360978	0.4794	1328.02	-2.07192	-5.813	-3.69208	-4.89115	21.353	6.84392	-1.04882	-2.66898	14005.7	10.5463	77.271	1.42141	0.0722079	0.0115264	0.536067	94.5555	89.5949	541.459	0.325924	40.9222	4.99236	0.322287	0.0350265	1.46651	95.0877	89.814	925.543	1.3678	384.084	1.04187	368.647	0.00271262	TRUE	No
MOXBOS_full_repeat	10.1025	9.67092	10.1025	1009.34	1290.9	0.360122	0.46058	1278.95	-2.10004	-6.02551	-3.73587	-5.03427	22.4053	7.41084	-1.02671	-2.66254	15142	11.8394	76.2018	1.42127	0.0728361	0.0114149	0.538444	94.5169	89.5787	541.484	0.328115	44.2569	4.99513	0.349777	0.0355224	1.42945	94.7381	89.5671	928.445	1.3715	386.961	1.04339	370.871	0.00269636	TRUE	No
DETWOR_full_repeat	4.30037	3.71838	4.29959	463.609	1272.83	0.136312	0.37424	2745.47	-2.03803	-6.71669	-3.74575	-5.26247	26.7044	8.65697	-1.39448	-3.1022	12082.7	4.40094	83.8233	1.48376	0.089191	0.0106042	0.538358	94.5745	89.5228	541.488	0.374676	31.0526	5	0.303158	0.0355956	1.5	94.9068	89.6612	893.859	1.38312	352.371	1.00844	349.421	0.00286187	TRUE	No
CINNAP_full_repeat	4.5649	3.68965	4.5649	866.146	1295.07	0.229493	0.34314	1495.21	-2.20365	-6.23146	-3.74369	-5.31673	22.9895	8.97842	-1.2773	-2.81734	12619.8	8.44015	73.4879	1.38984	0.07	0.0109424	0.45584	94.6768	89.5008	541.503	0.302461	39.8874	4.99979	0.31097	0.0344673	1.21568	95.2052	89.7067	941.884	1.29836	400.381	0.995904	402.028	0.00248739	TRUE	No
HIQDUJ01_full_repeat	13.3908	12.8299	13.3908	1685.02	1423.46	0.652222	0.55098	844.766	-2.10785	-6.05888	-3.7196	-5.00228	22.5513	7.32111	-0.881578	-2.49334	14223.4	16.8371	74.7043	1.41727	0.072182	0.0114705	0.526091	94.5053	89.6067	541.534	0.326115	41.2415	4.99964	0.334389	0.0353887	1.41203	94.7522	89.7133	926.721	1.35894	385.187	1.03282	372.946	0.00268135	TRUE	No
ERUGAZ_full_repeat	10.0144	8.63245	10.0144	2498.97	1877.55	0.762436	0.57284	751.311	-2.2731	-5.83407	-3.83928	-4.98619	20.3249	6.5462	-0.819785	-2.38597	21337.2	28.4	83.9504	1.4875	0.0709766	0.0124098	0.498358	94.6905	89.5163	541.609	0.319317	42.3772	4.99526	0.308305	0.0369468	1.41273	95.0415	89.5222	949.796	1.31809	408.187	0.998776	408.687	0.00244686	TRUE	No
DB12-BETGUE_clean_repeat	15.5313	9.65919	15.5313	1759.48	1293.6	0.714647	0.52542	735.204	-2.4106	-5.79254	-3.85325	-4.95122	19.3031	6.26691	-0.957278	-2.39993	20879.8	28.4	76.4061	1.49451	0.07	0.0124083	0.473725	94.5696	89.5237	541.644	0.322701	42.2914	4.9925	0.330429	0.0260787	1.43555	94.6233	89.5708	1007.81	1.22111	466.166	0.898408	518.88	0.00192723	TRUE	No
GAQSOJ_full_repeat	7.10689	6.21886	7.10365	3305.48	3065.58	0.770975	0.71502	927.425	-2.54141	-5.57006	-3.99386	-4.92426	17.2866	5.31042	-1.08809	-2.54054	26338.9	28.4	82.3727	1.55434	0.07	0.0130411	0.425031	94.5296	89.549	541.657	0.309929	43.1773	4.9996	0.316451	0.02644	1.38916	94.9913	89.8275	1057.64	1.22721	515.985	0.917284	562.514	0.00177773	TRUE	No
JEMMUM_full_repeat	6.53095	5.94416	6.52667	4794.62	3410	1.10965	0.7892	711.204	-2.5145	-5.31998	-3.89975	-4.92357	16.0128	5.84365	-1.06118	-2.44643	20198.2	28.4	84.0531	1.622	0.0716823	0.0128334	0.352556	94.5038	89.6069	541.658	0.287472	36.3158	5	0.303158	0.0227978	1.42632	94.7999	89.7177	1042.44	1.21381	500.779	0.926334	540.603	0.00184979	TRUE	No
ZENBAV_full_repeat	5.86747	5.34721	5.8472	2572.82	2581.59	0.573864	0.57582	1003.41	-2.46338	-6.11601	-3.95927	-5.14872	20.8481	6.78904	-1.08307	-2.57896	24087.1	24.0051	67.1273	1.47471	0.07	0.012242	0.535135	94.6323	89.5344	541.661	0.346384	37.7814	4.99881	0.303341	0.0290935	1.46917	95.2464	89.8885	989.808	1.24456	448.147	0.89818	498.95	0.00200421	TRUE	No
IMIXEI_full_repeat	7.11903	5.56105	7.11903	3291.62	2657.54	0.797037	0.6435	807.355	-2.3604	-5.83683	-3.87725	-4.97166	19.8424	6.24655	-0.907084	-2.42393	22928.9	28.4	81.7853	1.49521	0.07	0.0127213	0.484725	94.593	89.5102	541.701	0.31772	41.5789	5	0.303158	0.0355956	1.35263	94.7047	89.8491	967.834	1.27648	426.133	0.958755	444.465	0.0022499	TRUE	No
DB12-LUYHAP_clean_repeat	12.0562	6.74493	12.056	3705.66	2292.09	1.21862	0.75376	618.534	-2.40305	-5.42319	-3.796	-4.73851	17.238	5.37954	-0.949732	-2.34268	17566.4	28.4	77.1698	1.52989	0.07	0.0125187	0.429734	94.6494	89.5541	541.718	0.315557	39.1356	4.98224	0.307671	0.0256299	1.394	94.7071	89.5197	1021.61	1.22059	479.888	0.905034	530.243	0.00188593	TRUE	No
DEZYAJ_full_repeat	8.05459	6.67258	8.05459	3408.25	2532.41	0.881131	0.6547	743.018	-2.55434	-5.57407	-3.94533	-4.94465	17.2357	5.70382	-1.10102	-2.49201	21101.7	28.4	78.5385	1.59616	0.0708488	0.0125811	0.37015	94.6144	89.5538	541.719	0.301749	36.3158	5	0.303158	0.0227978	1.35263	94.6345	90.272	1032.28	1.20101	490.556	0.899262	545.509	0.00183315	TRUE	No
NERKON_full_repeat	4.8798	4.54177	4.8798	1173.64	1990.59	0.241331	0.40932	1696.09	-1.98327	-5.82007	-3.62767	-4.8451	21.8993	6.94871	-1.22157	-2.86596	9798.31	5.777	75.1399	1.42006	0.0734182	0.0113335	0.50689	94.5195	89.5533	541.719	0.325232	48.5397	5	0.365658	0.0321232	1.22281	94.6659	90.5161	931.427	1.3648	389.708	1.03957	374.876	0.00266755	TRUE	No
XIPHIP_full_repeat	5.9714	5.50329	5.84016	3217.15	2584.27	0.837564	0.6728	803.277	-2.25865	-5.48577	-3.81494	-4.83616	18.4194	5.82881	-0.823499	-2.3798	21878.2	27.2362	83.6842	1.46976	0.07	0.0125924	0.525056	94.5438	89.5104	541.792	0.320383	41.5789	5	0.303158	0.0355956	1.5	95.0372	89.8281	959.287	1.32244	417.495	1.00206	416.637	0.00240017	TRUE	No
SESCOJ_full_repeat	6.64241	5.45471	6.63188	3016.25	2472.29	0.732965	0.60078	819.654	-2.40317	-5.95047	-3.86789	-5.08163	20.2469	6.92767	-0.994454	-2.45917	21006.1	25.6281	76.7512	1.48678	0.07	0.012274	0.465267	94.5384	89.576	541.825	0.31698	42.9846	4.98863	0.315912	0.0284805	1.37303	95.1055	89.7445	992.746	1.2206	450.92	0.903619	499.016	0.00200394	TRUE	No
DB12-cg301577a_si_002_freeONLY_repeat	13.8105	8.01018	13.7276	3787.41	2134.77	1.26859	0.71504	563.643	-2.18317	-5.62778	-3.6997	-4.84582	19.6608	6.54173	-0.729849	-2.24638	16007.5	28.4	81.3767	1.45081	0.0716785	0.0120321	0.511243	94.5574	89.5199	541.831	0.320638	41.5789	5	0.303158	0.0355956	1.35263	94.7191	89.7657	946.082	1.29385	404.251	0.973212	415.378	0.00240744	TRUE	No
EYUCIL_full_repeat	7.0555	6.89017	7.0555	1083.48	1930.42	0.325827	0.58052	1781.69	-2.48419	-5.84633	-3.93958	-5.05178	19.1901	6.34811	-1.35811	-2.8135	23818.4	13.3685	78.7494	1.51761	0.07	0.0125136	0.446282	94.5328	89.5692	541.893	0.314416	38.0613	4.99309	0.317811	0.0271356	1.48298	94.6297	89.7211	1013.37	1.23984	471.477	0.925424	509.472	0.00196282	TRUE	No
QUDDAX_full_repeat	9.60026	8.21263	9.60026	1966.44	1640.08	0.633618	0.52846	834.029	-2.16277	-5.88541	-3.74447	-4.94348	21.2477	6.84354	-0.857282	-2.43899	16852.6	20.2062	79.1923	1.43458	0.0720724	0.0116622	0.53134	94.5271	89.6107	541.909	0.324854	43.4357	4.99359	0.316775	0.0368991	1.37269	94.9263	89.5667	932.214	1.32862	390.304	1.00376	388.842	0.00257174	TRUE	No
XOVTIN_full_repeat	6.75362	5.11008	6.74103	1435.74	2302.16	0.336371	0.53936	1603.47	-2.16501	-6.0515	-3.77774	-5.07412	22.1829	7.39935	-1.12781	-2.74053	17468.9	10.8945	76.29	1.42875	0.0715869	0.0116366	0.544224	94.6417	89.5128	541.927	0.328634	39.0163	4.99934	0.308298	0.0370032	1.46827	95.0682	89.5199	920.832	1.34856	378.905	1.01993	371.501	0.00269178	TRUE	No
DB12-ANUGEW_clean_repeat	14.4419	10.2051	14.4419	4686.61	2078.36	1.81343	0.8042	443.465	-2.48311	-5.00145	-3.7354	-4.49687	14.3739	4.34624	-1.02979	-2.28209	12594.4	28.4	10.0237	4.07513	0.0847951	0.0335948	0.117766	94.5074	96.1232	541.971	0.485464	10.141	4.85481	0.121889	0.0380544	0.95173	94.6363	92.7586	927.143	0.923178	385.172	0.437714	879.964	0.00113641	TRUE	No
LIFHAL_full_repeat	6.68924	6.21155	6.68924	6211.26	3693.09	1.42117	0.845	594.587	-2.48848	-5.48444	-3.88446	-5.00078	17.1	6.37164	-1.03516	-2.43114	16886.3	28.4	67.1183	1.5379	0.07	0.0123946	0.3942	94.5585	89.5793	541.98	0.320092	37.728	4.99814	0.320022	0.0246275	1.28361	94.5544	89.5207	1036.13	1.24349	494.152	0.923398	535.146	0.00186865	TRUE	No
ONOQEO_full_repeat	9.74592	8.53236	9.72149	3470.49	2054.31	1.27352	0.75384	591.928	-2.78586	-5.19842	-3.93291	-4.64514	13.7702	4.06519	-1.33254	-2.47959	16810.8	28.4	10.0005	3.81497	0.0832509	0.0325869	0.102296	94.5286	91.3781	541.998	0.48558	10.0569	4.93966	0.121216	0.0363185	0.707464	95.1697	91.0249	904.714	0.863106	362.716	0.377526	960.771	0.00104083	TRUE	No
DB12-BOCTEU01_clean_repeat	3.96678	2.99779	3.96678	0	0	0	0	1318.87	-2.01087	-6.92978	-3.72418	-5.29681	28.0756	8.97607	-1.17696	-2.89027	8997.36	6.82204	72.9816	1.44732	0.0841374	0.0105512	0.508759	94.5413	89.5024	542.002	0.36433	38.8758	4.99907	0.363619	0.0336644	1.27927	95.049	89.6299	920.417	1.38283	378.415	1.0185	371.543	0.00269148	TRUE	No
DB12-KULLAG_freeONLY_repeat	8.67819	7.37101	8.67819	1909.05	1663.09	0.521949	0.4547	871.148	-2.12376	-5.92789	-3.72945	-5.01714	21.7128	7.34977	-0.873798	-2.47949	15489.9	17.7811	75.9347	1.4233	0.0722718	0.0114925	0.540971	94.5191	89.6061	542.033	0.327743	36.3158	5	0.303158	0.0355956	1.5	94.8526	89.8311	916.714	1.35001	374.681	1.02227	366.52	0.00272836	TRUE	No
DB12-NACYAU_clean_repeat	9.59326	6.44061	9.30682	4333.77	2548.22	1.16685	0.6861	587.968	-2.14829	-5.64873	-3.71057	-4.8226	19.9794	6.34707	-0.69497	-2.25726	16698.3	28.4	83.048	1.44468	0.0712207	0.0120707	0.516392	94.5187	89.5472	542.051	0.317124	42.405	4.99924	0.307218	0.0367137	1.41033	94.9263	89.6032	937.398	1.32452	395.347	1.00739	392.446	0.00254812	TRUE	No
FUVYIH_full_repeat	8.43182	6.33204	8.23668	4067.77	2767.94	1.05567	0.71834	680.453	-2.10201	-5.63432	-3.78652	-4.80569	20.1613	5.81706	-0.648692	-2.3332	19324.9	28.4	76.1151	1.49639	0.0728148	0.0126083	0.580443	94.5003	89.5782	542.069	0.345248	46.6231	4.99953	0.335615	0.0379356	1.49858	95.1652	89.6066	925.094	1.41501	383.025	1.06976	358.048	0.00279292	TRUE	No
DB12-PAJSAX_freeONLY_repeat	11.7091	11.1839	11.6989	1973.67	1672.69	0.645355	0.54694	847.447	-2.03085	-5.74175	-3.64343	-4.80691	21.1807	6.6408	-0.878061	-2.49064	12047.6	14.2164	79.4683	1.44284	0.0746546	0.0114964	0.540562	94.7531	89.512	542.095	0.337214	43.1204	4.99453	0.322303	0.0363255	1.31433	94.8599	89.6886	928.489	1.36234	386.394	1.02513	376.922	0.00265307	TRUE	No
JEXVAM_full_repeat	5.49274	4.84331	5.42931	2108.59	2438.23	0.478581	0.5534	1156.32	-2.10891	-5.63597	-3.67143	-4.86231	20.1314	6.79717	-1.02072	-2.58324	14166.7	12.2516	78.3917	1.42131	0.0718247	0.0115537	0.536554	94.5814	89.5858	542.1	0.324538	43.1056	4.99702	0.322532	0.0353237	1.39092	94.8098	89.6796	943.802	1.33802	401.702	1.01348	396.357	0.00252298	TRUE	No
LAFJUB_full_repeat	10.4285	8.66891	10.4285	2475.36	1705.87	0.906927	0.625	689.114	-2.17137	-5.88905	-3.81136	-5.03397	21.2193	6.97829	-0.718057	-2.35804	19570.8	28.4	77.5881	1.4797	0.0726245	0.0122274	0.545753	94.5542	89.5598	542.169	0.33489	42.5388	4.99677	0.338633	0.0364938	1.48729	94.5308	89.9538	926.837	1.37828	384.668	1.04339	368.67	0.00271245	TRUE	No
XEHFEX_full_repeat	6.6269	4.7331	6.62416	2709.23	2829.89	0.606336	0.63334	1044.53	-2.49121	-6.19931	-3.99735	-5.20786	21.1647	6.90924	-1.1051	-2.61123	25411.7	24.3284	76.1968	1.52295	0.0717891	0.0125043	0.468525	94.5328	89.5415	542.208	0.328288	42.2064	4.99379	0.317091	0.030469	1.35708	95.1167	89.7195	1007.11	1.24112	464.897	0.912828	509.293	0.00196351	TRUE	No
EXIYER_full_repeat	9.58667	7.89236	9.56746	5028.93	2555.1	1.52968	0.7772	508.079	-2.34037	-4.93708	-3.72952	-4.67393	14.8212	5.3904	-0.887048	-2.2762	14429.4	28.4	81.0863	1.50645	0.07	0.0118768	0.404703	94.5381	89.5503	542.237	0.294822	41.865	4.9909	0.321117	0.0234962	1.35748	94.6534	89.7763	1045.17	1.23707	502.93	0.942247	533.756	0.00187351	TRUE	No
MITGAX_full_repeat	8.49161	8.13197	8.49161	846.235	966.575	0.254017	0.29014	1142.19	-1.88046	-6.26096	-3.6488	-5.11762	25.0026	8.38356	-1.00276	-2.7711	8618.68	7.54575	88.9587	1.49537	0.0940701	0.0103326	0.545428	94.6306	89.5478	542.289	0.37717	48.8208	4.9985	0.346887	0.0361031	1.15269	95.6093	89.5946	911.4	1.4065	369.111	1.02933	358.592	0.00278869	TRUE	No
ECAFOG_full_repeat	9.52917	9.26909	9.52881	1047.3	1179.36	0.35107	0.39534	1126.09	-1.81398	-5.7468	-3.63585	-4.8152	22.4473	6.73139	-0.846968	-2.66883	10437.3	9.26862	94.8998	1.52178	0.100638	0.0106163	0.634204	94.5036	89.556	542.363	0.401234	52.4736	4.99589	0.412317	0.0347523	1.42652	94.8726	89.7135	918.836	1.48238	376.473	1.08115	348.216	0.00287178	TRUE	No
GARQAS_full_repeat	7.4347	6.73672	7.4347	7228.73	3532.85	1.65443	0.80856	488.725	-2.04066	-5.52423	-3.66493	-4.8662	19.8831	6.85645	-0.587344	-2.21162	13879.8	28.4	77.5833	1.42105	0.0721973	0.0115287	0.556255	94.5124	89.5971	542.373	0.327559	44.2502	4.99744	0.321956	0.0365688	1.43299	95.2211	89.5162	935.131	1.38297	392.758	1.05541	372.136	0.00268719	TRUE	No
DB12-VATXEU_freeONLY_repeat	7.38612	5.95801	7.38612	581.29	1308.9	0.174178	0.3922	2251.73	-1.96162	-5.75058	-3.6193	-4.86076	21.6262	7.08588	-1.31618	-2.97385	9953.23	4.42026	75.1243	1.42105	0.0738836	0.0113122	0.528492	94.557	89.5213	542.392	0.331054	47.8164	4.99998	0.362452	0.0340511	1.32076	95.0814	89.6549	941.383	1.39884	398.99	1.06778	373.662	0.00267622	TRUE	No
CUPKUU02_full_repeat	8.13866	6.40092	8.12104	3759.19	2194.99	1.12941	0.65946	583.891	-2.1532	-5.58478	-3.70953	-4.93287	19.5864	6.98243	-0.699886	-2.25622	16582.5	28.4	80.5558	1.4507	0.0720599	0.0119912	0.532096	94.5328	89.52	542.413	0.324718	43.6043	4.99844	0.310789	0.0369335	1.38476	94.8763	89.5225	944.33	1.32534	401.917	1.00062	401.669	0.00248961	TRUE	No
TULWAB_full_repeat	8.34958	7.74487	8.34694	2030.18	1779.88	0.632981	0.55494	876.7	-2.20898	-5.84899	-3.78745	-4.96389	20.776	6.71478	-0.865419	-2.44389	19338.1	22.0578	79.0457	1.48688	0.0721779	0.0124987	0.526971	94.5328	89.5545	542.428	0.331229	41.7084	4.9955	0.30768	0.037011	1.441	95.0509	89.5006	937.195	1.32542	394.768	0.994187	397.076	0.00251841	TRUE	No
APIXEF_full_repeat	8.59029	6.30499	8.56295	1286.75	1732.94	0.346447	0.46658	1346.72	-2.04746	-5.7602	-3.67466	-4.88437	21.1912	6.90465	-1.04601	-2.67322	13512.1	10.0333	77.926	1.42135	0.0723991	0.0115043	0.538679	94.5603	89.5819	542.488	0.325677	42.7605	4.99995	0.321221	0.0370858	1.39216	95.0528	89.5002	927.036	1.37585	384.548	1.05017	366.176	0.00273093	TRUE	No
NUFQOV_full_repeat	5.29752	4.33833	5.29403	1368.54	1726.39	0.393695	0.49664	1261.49	-2.15406	-5.75649	-3.66016	-4.8994	20.5616	7.07322	-1.23413	-2.74023	10490.8	8.31618	76.1573	1.38981	0.0700502	0.010878	0.456045	94.5866	89.51	542.597	0.298906	36.2733	4.99528	0.329436	0.0273649	1.46978	94.9494	89.7676	978.576	1.31053	435.979	1.01162	430.969	0.00232035	TRUE	No
NECHUC_full_repeat	15.3433	7.62881	15.3433	1734.87	1399.77	0.607179	0.4899	806.836	-2.41979	-6.12113	-3.83913	-5.03552	21.1261	6.82862	-1.09972	-2.51906	16859.7	20.8961	74.8461	1.44696	0.07	0.0109966	0.432755	94.5753	89.5576	542.599	0.306953	36.8118	4.99751	0.308105	0.0260702	1.35997	94.9534	89.5177	1000.85	1.20937	458.246	0.902421	507.796	0.00196929	TRUE	No
DB12-UMUBOV_clean_repeat	10.3632	5.21129	10.363	5059.68	2942.23	1.21258	0.70512	581.498	-2.06507	-5.4435	-3.7012	-4.74709	19.283	5.96962	-0.611756	-2.24788	16514.5	28.4	78.6999	1.45325	0.0720547	0.0121168	0.576078	94.5379	89.5632	542.605	0.335426	45.6689	4.999	0.322415	0.0373483	1.47768	95.1935	89.5149	932.131	1.38901	389.526	1.05358	369.716	0.00270478	TRUE	No
DIWCAO_full_repeat	8.59067	8.07982	8.58672	1943.59	1778.62	0.645707	0.5909	915.113	-1.82844	-6.09244	-3.75492	-4.84854	24.3376	6.24202	-0.631377	-2.55786	14406	15.7423	99.5758	1.53262	0.101929	0.010885	0.652615	94.7884	89.5066	542.605	0.405116	68.2687	4.99931	0.348127	0.0100001	1.49872	97.7981	90.7191	899.883	1.47183	357.278	1.06671	334.933	0.00298567	TRUE	No
EPANER_full_repeat	6.95506	5.41821	6.62579	3651.81	3039.83	0.852217	0.7094	832.419	-2.58053	-5.27317	-3.97007	-4.88223	15.3688	5.20632	-1.12721	-2.51676	23640.7	28.4	81.7455	1.60296	0.07	0.0128337	0.370679	94.5198	89.64	542.61	0.296834	36.3158	5	0.303158	0.0227978	1.42632	94.531	89.9093	1059.57	1.20871	516.96	0.911874	566.92	0.00176392	TRUE	No
ZIPPIA_full_repeat	5.88515	4.71935	5.88366	2701.88	2880.22	0.598119	0.6376	1066	-2.28563	-5.78009	-3.84201	-4.92434	19.9453	6.1776	-0.967428	-2.52381	22179.7	20.8065	81.9063	1.53012	0.0721376	0.0131697	0.503806	94.5084	89.5465	542.624	0.329836	42.255	4.99928	0.310898	0.0364027	1.43937	94.8565	89.6239	957.612	1.31216	414.988	0.982325	422.455	0.00236711	TRUE	No
TEBJUI_full_repeat	4.90951	4.25013	4.89248	1294.47	1518.27	0.281152	0.32976	1172.88	-1.88704	-5.92009	-3.59979	-4.92479	23.0194	7.56268	-1.02505	-2.73781	8535.77	7.27762	85.0301	1.48415	0.0887089	0.0106269	0.556208	94.5148	89.5095	542.639	0.369804	52.0636	4.99951	0.404051	0.0320726	1.28625	94.8943	89.6599	938.689	1.39829	396.051	1.02849	385.081	0.00259685	TRUE	No
DB12-QUDGED_clean_repeat	9.12367	7.37148	9.12367	4029.53	2421.31	1.18468	0.71186	600.865	-2.19215	-5.75395	-3.73138	-4.89668	20.3297	6.65116	-0.738835	-2.27806	17064.6	28.4	74.9223	1.44229	0.07	0.0122115	0.542095	94.6336	89.5459	542.644	0.329205	41.5789	5	0.303158	0.0355956	1.35263	94.7119	90.0556	934.28	1.29476	391.637	0.965551	405.61	0.00246542	TRUE	No
AJESAJ01_full_repeat	5.01445	4.91296	5.01445	2912.94	2455.02	0.704013	0.59334	842.786	-2.13645	-5.67102	-3.65875	-4.86606	20.1742	6.89097	-0.951496	-2.47379	12902.5	15.3093	79.1045	1.41977	0.0706922	0.0115039	0.500438	94.7648	89.5061	542.649	0.315052	46.5838	4.99283	0.306746	0.0349315	1.20598	95.3415	89.7088	952.841	1.28331	410.192	0.968261	423.638	0.00236051	TRUE	No
YITKIY_full_repeat	11.2948	3.49374	11.2924	1412.98	1528.24	0.466338	0.50438	1081.52	-2.56825	-5.70312	-3.95902	-4.99848	17.8929	5.93292	-1.27652	-2.6673	21172	19.5761	73.0967	1.56071	0.07	0.0122554	0.390376	94.6073	89.5891	542.668	0.312523	36.3158	5	0.303158	0.0227978	1.35263	94.8093	89.7653	1039.57	1.19601	496.903	0.883486	562.435	0.00177798	TRUE	No
JECKUB_full_repeat	5.98599	3.96021	5.96424	2686.35	2848.17	0.560647	0.59442	1060.24	-2.17065	-5.82708	-3.75586	-4.92228	20.8698	6.65755	-0.941332	-2.52654	17977.3	16.9558	80.5037	1.46122	0.0718707	0.0121171	0.528351	94.5712	89.5674	542.668	0.32614	42.533	4.99909	0.310347	0.0372565	1.41506	94.9973	89.5513	932.433	1.33124	389.764	1.0051	387.786	0.00257874	TRUE	No
HIFVUO01_full_repeat	11.7296	3.29198	11.7296	0	0	0	0	833.944	-2.58731	-5.68065	-3.9938	-5.01967	17.6558	5.85535	-1.134	-2.54048	23684	28.4	86.8771	1.63158	0.07	0.0131956	0.332462	94.5547	89.5357	542.707	0.273998	36.3158	5	0.303158	0.0227978	1.42632	94.9341	89.6262	1050.3	1.19993	507.592	0.925932	548.195	0.00182417	TRUE	No
CUPLEF_full_repeat	8.25233	6.59447	8.25233	3855.73	2231.14	1.16798	0.67586	578.647	-2.1542	-5.63058	-3.71371	-4.95939	19.8421	7.10997	-0.70088	-2.26039	16433.6	28.4	81.9587	1.44159	0.0714772	0.0117998	0.521325	94.6275	89.5278	542.711	0.318927	41.6844	4.99987	0.310964	0.0362952	1.41825	94.7871	89.6628	940.662	1.33012	397.951	1.01119	393.546	0.002541	TRUE	No
XEHDUL_full_repeat	5.81383	4.65302	5.50345	2453.98	2709.33	0.55289	0.61042	1104.05	-2.08176	-6.22001	-3.77843	-5.08737	23.6199	7.47105	-0.920701	-2.61737	15997.3	14.4897	71.9423	1.42962	0.0719266	0.0115928	0.565562	94.7438	89.5042	542.719	0.338397	37.7565	4.98927	0.317568	0.0372723	1.4928	94.938	89.5761	898.919	1.39564	356.2	1.05724	336.914	0.00296812	TRUE	No
NOPCIH_full_repeat	12.8826	7.92187	12.8826	855.942	1083.63	0.290629	0.36794	1266.01	-1.97617	-5.78968	-3.38163	-5.21549	21.7663	10.4671	-1.06747	-2.47293	10259.8	8.10404	10.0573	4.99925	0.0756485	0.0265092	0.103525	94.7895	96.9684	542.732	0.474569	57.3684	4.57895	0.280997	0.01	1.42632	94.7515	89.7602	953.984	0.95433	411.252	0.479761	857.201	0.00116659	TRUE	No
TONZUU_full_repeat	7.52775	5.84497	7.5249	4860.73	3521.56	1.14047	0.82626	724.5	-2.57029	-5.75102	-3.96395	-5.09963	18.1547	6.48212	-1.11697	-2.51063	20575.8	28.4	67.1996	1.54604	0.07	0.0121828	0.408726	94.6376	89.554	542.785	0.327261	38.8739	4.99883	0.307684	0.0251343	1.22031	94.7088	89.8046	1036.27	1.20124	493.489	0.873979	564.646	0.00177102	TRUE	No
SEBTAV_full_repeat	6.71013	6.39958	6.71013	3119.09	2520	0.857528	0.69282	807.918	-2.26423	-6.00969	-3.64722	-5.07239	21.378	8.13445	-1.02084	-2.40383	14149.8	17.514	10.0034	4.99977	0.0762673	0.021753	0.100346	95.3747	100.451	542.859	0.490474	46.8452	5	0.307064	0.0227978	1.28175	94.8659	89.9654	1014.07	1.08339	471.206	0.592918	794.724	0.0012583	TRUE	No
TEBSIE_full_repeat	7.74702	6.17499	7.72938	4654.64	2866.03	1.15712	0.71248	615.723	-2.06186	-5.55138	-3.73817	-4.7839	19.9171	5.96875	-0.608538	-2.28485	17486.5	28.4	76.5238	1.49325	0.0729297	0.0125365	0.577593	94.5262	89.5777	542.897	0.344447	45.6354	4.99216	0.330484	0.0376894	1.4893	95.0399	89.6186	921.475	1.40912	378.577	1.06467	355.58	0.0028123	TRUE	No
DB12-CAJQIP_clean_repeat	13.2774	7.61293	13.2774	3985.28	2173.6	1.37171	0.74814	545.402	-2.3421	-5.56532	-3.74683	-4.74636	18.3972	5.70501	-0.888777	-2.29351	15489.4	28.4	79.0476	1.45133	0.07	0.0112672	0.451253	94.5622	89.5455	542.94	0.306818	37.0723	4.99167	0.309845	0.0236211	1.48026	94.8133	89.8022	1009.09	1.2162	466.154	0.909382	512.605	0.00195082	TRUE	No
JIZJIN_full_repeat	10.2681	9.8284	10.2293	1075.25	1133.21	0.367111	0.3869	1053.9	-2.15174	-6.01956	-3.72934	-5.16647	22.0763	8.20265	-1.01009	-2.58769	14603.3	13.8565	75.1185	1.4211	0.0721007	0.0113032	0.51215	94.5282	89.6512	542.954	0.321062	37.4703	4.99454	0.309889	0.0363107	1.40363	94.7301	89.5438	926.847	1.34023	383.893	1.01917	376.674	0.00265482	TRUE	No
DB12-WAHKUO_clean_repeat	16.1992	7.16155	16.1992	3574.13	2076.47	1.20818	0.70192	580.962	-2.06905	-5.62751	-3.717	-4.78958	20.3106	6.12194	-0.615728	-2.26369	16499.3	28.4	78.5679	1.45383	0.072165	0.0120471	0.562589	94.527	89.5987	542.956	0.332983	45.158	4.99989	0.343191	0.0355949	1.4946	94.6982	90.0267	925.46	1.38998	382.504	1.057	361.877	0.00276337	TRUE	No
COKMOG_full_repeat	11.4031	10.6468	11.3805	1163.9	1540.86	0.432518	0.5726	1323.88	-2.18228	-5.88659	-3.80471	-4.97456	21.143	6.67714	-1.00303	-2.62545	20003.2	15.1096	79.1463	1.50231	0.0720202	0.0127846	0.528772	94.5557	89.5143	542.976	0.332129	44.1554	4.99209	0.326226	0.0369759	1.47139	94.9959	89.5299	934.692	1.35379	391.716	1.02166	383.413	0.00260816	TRUE	No
QIMFID_full_repeat	5.52829	4.86398	5.50028	5479.76	3719.1	1.06746	0.72448	678.685	-2.23138	-5.73504	-3.78518	-5.05144	19.9978	7.22743	-0.778061	-2.33186	19274.7	28.4	88.2451	1.42105	0.07	0.0115053	0.484046	94.5238	89.5286	543.011	0.296864	42.7265	5	0.318783	0.0353132	1.40603	94.5932	90.073	945.404	1.31475	402.393	1.01789	395.322	0.00252958	TRUE	No
DB12-ULOLEO_clean_repeat	8.29808	5.90829	8.29808	1292.19	1735.7	0.348282	0.46782	1343.19	-2.03468	-5.80208	-3.67185	-4.88083	21.5031	6.9005	-1.03238	-2.66954	13503.4	10.0532	79.1481	1.44111	0.0752779	0.0114324	0.557738	94.5666	89.5795	543.014	0.338752	42.1981	4.99965	0.342202	0.035568	1.45822	94.5407	89.8221	926.309	1.38628	383.295	1.04753	365.903	0.00273296	TRUE	No
UFAQOK_full_repeat	9.02461	8.70652	9.02461	1224.89	1312.51	0.385372	0.41294	1071.52	-1.99775	-5.95129	-3.64919	-4.90121	22.5656	7.14616	-0.987602	-2.63904	10968.6	10.2364	75.6316	1.42105	0.0728301	0.011523	0.509946	94.5055	89.5254	543.043	0.323484	42.3028	4.99815	0.322297	0.0365977	1.30461	95.2082	89.543	922.821	1.38179	379.778	1.05831	358.854	0.00278665	TRUE	No
ILIYIO_full_repeat	9.99288	8.84004	9.98168	2070.32	1890.43	0.628382	0.57378	913.096	-2.40859	-5.87312	-3.91862	-5.02147	19.7745	6.29473	-0.981762	-2.49179	24397.7	26.7198	77.493	1.51192	0.07	0.0130356	0.494018	94.5813	89.5105	543.052	0.327249	47.7308	4.99915	0.312992	0.0372786	1.19215	94.5409	89.5535	989.885	1.25276	446.833	0.92551	482.797	0.00207127	TRUE	No
DB12-XALMII_clean_repeat	10.3094	8.99249	10.2321	2955.75	2170.81	0.858591	0.63058	734.431	-2.23133	-5.82885	-3.81762	-4.92433	20.5335	6.31673	-0.778015	-2.3643	20857.8	28.4	79.3667	1.51277	0.0709193	0.0129988	0.523346	94.7356	89.5319	543.063	0.332886	43.3769	4.99205	0.318364	0.0384812	1.38959	94.5532	89.5122	941.189	1.33446	398.126	1.00158	397.499	0.00251573	TRUE	No
TEBTAW_full_repeat	4.85498	4.16332	4.77631	2347.01	2615.5	0.497775	0.55472	1114.38	-2.47027	-5.8578	-3.87638	-5.00559	19.335	6.44519	-1.23661	-2.64273	19084.9	17.126	73.9319	1.52762	0.0702383	0.0120291	0.426233	94.7673	89.5491	543.07	0.319616	36.665	4.99707	0.304836	0.0242753	1.41654	95.0062	89.5019	1017.37	1.20385	474.303	0.884236	536.398	0.00186429	TRUE	No
KEQDER_full_repeat	13.6111	6.49927	13.6111	4293.58	2333.06	1.36758	0.74312	543.361	-2.12713	-5.60805	-3.6773	-4.76687	19.868	6.21898	-0.67381	-2.22398	15431.5	28.4	82.57	1.43801	0.0720359	0.0118317	0.527185	94.5045	89.6079	543.111	0.321476	42.8906	4.99967	0.30851	0.035925	1.41477	95.0613	89.5154	943.764	1.31951	400.653	0.99803	401.444	0.00249101	TRUE	No
UPUDIT_full_repeat	9.16776	8.59631	9.16776	4828.67	2563.92	1.42597	0.75716	530.979	-2.14463	-5.61527	-3.68177	-4.95171	19.8093	7.24846	-0.691314	-2.22845	15079.8	28.4	79.5671	1.41739	0.071831	0.0114791	0.534153	94.5053	89.5444	543.148	0.320719	41.5789	5	0.303158	0.0355956	1.35263	94.7727	89.8975	940.696	1.30444	397.547	0.983725	404.124	0.00247449	TRUE	No
NIBVON_full_repeat	7.3009	6.82122	7.3009	1981	2008.48	0.53853	0.546	1013.82	-2.10955	-5.8417	-3.69387	-4.932	21.302	7.06684	-0.946127	-2.53045	14770.1	14.5687	78.4186	1.42272	0.0716354	0.0116225	0.534768	94.6363	89.527	543.188	0.324066	41.8956	4.99913	0.304363	0.0373678	1.35208	95.0812	89.5255	927.464	1.32864	384.276	1.00457	382.526	0.0026142	TRUE	No
TORWAA_full_repeat	8.45316	7.02212	8.45214	1925.08	2081.81	0.54388	0.58816	1081.41	-2.19012	-6.01146	-3.77588	-5.00857	21.811	7.03579	-0.961164	-2.54693	18320.7	16.9416	78.0605	1.45766	0.0719836	0.0120564	0.536761	94.608	89.5224	543.215	0.330806	42.8389	4.99743	0.326306	0.0355535	1.41102	94.5753	89.9973	930.772	1.31958	387.557	0.988777	391.956	0.00255131	TRUE	No
DB12-REXCOO_freeONLY_repeat	8.77219	5.8473	8.77219	1309.87	1733.64	0.361143	0.47798	1323.49	-2.0138	-5.73461	-3.6526	-4.83299	21.2372	6.73732	-1.03129	-2.6701	12712.2	9.60511	77.5305	1.42194	0.0728594	0.011526	0.544067	94.506	89.5801	543.247	0.328064	41.8849	4.99984	0.31671	0.0366328	1.41846	95.2224	89.5455	925.663	1.38145	382.416	1.05339	363.033	0.00275457	TRUE	No
XEHDAT_full_repeat	6.65508	6.3154	6.65252	1626.81	2153.13	0.462445	0.61206	1323.54	-2.28047	-6.36818	-4.04963	-5.35514	23.3314	7.45144	-0.969624	-2.73878	27076.1	20.4573	73.437	1.54492	0.0741504	0.0128872	0.54359	94.527	89.5215	543.281	0.345745	47.7945	4.99331	0.366915	0.0388414	1.44898	95.2027	89.5495	956.116	1.42948	412.836	1.08374	380.936	0.00262511	TRUE	No
TOPKAL_full_repeat	9.53921	6.06886	8.63728	3149.52	2547.27	0.834319	0.67478	808.779	-2.30679	-5.71199	-3.85943	-4.92673	19.4358	6.09179	-0.853473	-2.40612	22969.3	28.4	80.3969	1.53055	0.071648	0.0131704	0.512494	94.5442	89.595	543.289	0.332641	42.623	4.99925	0.306643	0.0369816	1.41653	94.9198	89.5685	964.975	1.31094	421.687	0.978302	431.039	0.00231998	TRUE	No
EGIGEG_full_repeat	6.84675	5.45677	6.84215	2028.85	1997.36	0.516294	0.50828	984.478	-1.93845	-6.13698	-3.68266	-4.94707	23.9639	7.21689	-0.827546	-2.57176	12708.8	12.9092	91.0237	1.49958	0.0928004	0.0107691	0.611192	94.5649	89.5172	543.345	0.387881	41.4786	4.99958	0.334946	0.0373236	1.46385	95	89.5161	905.119	1.42054	361.774	1.03265	350.334	0.00285442	TRUE	No
DB12-WUYXAR_clean_repeat	9.35403	6.16685	9.35403	2898.49	2019.72	0.841828	0.5866	696.809	-2.22378	-5.92341	-3.80662	-5.02888	21.1164	6.97625	-0.77046	-2.35331	19789.4	28.4	79.1678	1.49889	0.0721515	0.0125639	0.511193	94.5002	89.6189	543.355	0.327973	42.4166	4.99609	0.307064	0.0371187	1.41369	95.1567	89.538	937.335	1.31995	393.981	0.991975	397.168	0.00251783	TRUE	No
DIWNOP_full_repeat	11.9402	10.9339	11.9402	5148.45	1788.05	2.40265	0.83444	347.286	-2.49118	-4.87319	-3.64615	-4.4368	13.5958	4.51275	-1.03786	-2.19284	9862.93	28.4	10.0183	3.7953	0.0853813	0.0347957	0.100317	94.513	92.4157	543.405	0.45112	10.1351	4.99874	0.126498	0.0390478	0.82814	94.683	90.8221	977.359	0.882296	433.954	0.431176	1006.44	0.000993597	TRUE	No
XIYCUG_full_repeat	11.1793	7.99922	11.1624	2630.84	2229.04	0.817423	0.69258	847.268	-2.52185	-5.56541	-3.94034	-4.93633	17.3717	5.68481	-1.06853	-2.48702	24062.4	28.4	77.5541	1.56357	0.07	0.0131422	0.431685	94.5444	89.5395	543.409	0.319752	41.8899	4.99708	0.311119	0.024685	1.40429	95.0445	89.5311	1051.11	1.20064	507.705	0.880892	576.354	0.00173504	TRUE	No
DB12-LUVTAY_freeONLY_repeat	10.3026	9.44256	10.2197	1050.47	1141.46	0.355358	0.38614	1086.57	-2.0187	-6.01229	-3.66906	-4.94856	22.7942	7.30299	-0.972097	-2.62246	12096.5	11.1328	76.3935	1.41985	0.0729664	0.0114842	0.521547	94.5312	89.5244	543.415	0.325277	41.9278	4.99804	0.334305	0.0355145	1.33448	94.5833	90.0608	915.13	1.37125	371.716	1.04597	355.379	0.0028139	TRUE	No
DIWZER_full_repeat	4.36008	3.17669	4.35982	0	0	0	0	2142.92	-2.09246	-6.57309	-3.73685	-5.08533	25.574	7.69669	-1.32176	-2.96615	12638.8	5.89793	72.3849	1.41324	0.0722583	0.0114454	0.491873	94.5148	89.5731	543.428	0.324375	36.6378	4.99833	0.312533	0.0364959	1.33567	94.9621	89.6611	905.139	1.35063	361.712	1.02626	352.457	0.00283723	TRUE	No
DB12-YEYCUC_SL_repeat	17.8235	5.70059	17.8235	4197.69	2332.72	1.28688	0.71514	555.708	-2.27111	-5.80206	-3.72301	-4.86861	20.1535	6.53872	-0.817796	-2.2697	15782.1	28.4	79.4892	1.42836	0.07	0.0115647	0.481045	94.5556	89.5169	543.433	0.310013	42.2777	4.98444	0.32268	0.0266536	1.43612	94.9347	89.6262	986.221	1.22109	442.788	0.91108	486.003	0.0020576	TRUE	No
YUPFOF_full_repeat	6.73905	5.32449	6.73511	2652.44	2808.25	0.592137	0.62692	1058.73	-2.42763	-5.90239	-3.958	-5.01651	19.8328	6.04164	-1.03681	-2.56718	26037.8	24.5935	81.6786	1.51865	0.07	0.0130983	0.476542	94.568	89.507	543.467	0.318569	45.0487	4.99826	0.318636	0.0350166	1.333	94.7596	89.7133	1001.79	1.2765	458.321	0.957929	478.45	0.00209008	TRUE	No
VOSSII_full_repeat	7.56948	6.50231	7.56948	3704.93	2637.76	0.945166	0.67292	711.927	-2.23629	-5.79277	-3.79752	-4.93567	20.2993	6.49625	-0.782972	-2.3442	20218.7	28.4	80.3226	1.50269	0.0707544	0.0128553	0.517185	94.7413	89.509	543.509	0.328955	42.2011	4.99479	0.316092	0.0364983	1.42922	94.604	89.7281	944.86	1.31809	401.351	0.989137	405.759	0.00246452	TRUE	No
DB12-UMODEH20_clean_repeat	9.81757	5.20485	6.37863	5025.4	2926.42	1.20386	0.70104	582.319	-2.0673	-5.44144	-3.69977	-4.74957	19.2585	5.99191	-0.613983	-2.24645	16537.8	28.4	80.0828	1.46922	0.070835	0.0124061	0.560515	94.8001	89.5031	543.512	0.332891	45.5676	4.99643	0.317601	0.0374564	1.46698	95.2528	89.515	931.299	1.38194	387.787	1.04905	369.655	0.00270523	TRUE	No
RUZLEE_full_repeat	6.58018	5.64541	6.58018	6844.32	3696.05	1.49384	0.8067	539.988	-2.03302	-5.50303	-3.68622	-4.84145	19.8057	6.59369	-0.5797	-2.23291	15335.7	28.4	78.7387	1.44417	0.0725155	0.011864	0.570625	94.5472	89.5352	543.564	0.332895	43.9858	4.99944	0.334379	0.0375207	1.47605	94.625	89.5414	927.97	1.40644	384.406	1.07354	358.072	0.00279273	TRUE	No
YAFXAI_full_repeat	18.8675	9.0502	18.8675	3352.1	1825.51	1.43591	0.78198	544.579	-2.83434	-5.09197	-3.86842	-4.5857	12.8858	4.09404	-1.38102	-2.4151	15466	28.4	10.0044	3.76366	0.0772154	0.0219857	0.100086	94.5236	89.6348	543.582	0.481011	10.8792	4.02713	0.0912235	0.0235434	0.559091	95.2308	90.1592	825.327	0.688789	281.746	0.207778	1355.99	0.000737468	TRUE	No
DB12-REXFEH_freeONLY_repeat	9.20954	5.96123	9.20203	1290.14	1721.53	0.360155	0.48058	1334.33	-2.02255	-5.74339	-3.67389	-4.85017	21.2374	6.71386	-1.00632	-2.65766	13851.3	10.3807	78.4422	1.42599	0.0727841	0.0115266	0.564587	94.6998	89.5199	543.607	0.333118	42.7936	4.99452	0.333301	0.0366057	1.47592	94.9268	89.5066	925.274	1.3958	381.667	1.06268	359.155	0.00278431	TRUE	No
FUHZEO_full_repeat	6.1017	5.28233	6.1017	1843.1	2024.51	0.470091	0.51636	1098.42	-2.03695	-5.87378	-3.65164	-4.89352	21.8994	7.08821	-1.00104	-2.61573	11931.3	10.8622	76.4088	1.41911	0.072356	0.011508	0.519854	94.5462	89.5712	543.607	0.32353	36.3158	5	0.303158	0.0355956	1.42632	94.885	89.6833	921.578	1.36189	377.971	1.03836	364.009	0.00274719	TRUE	No
ODIXEG_full_repeat	10.3609	7.47152	10.2635	4157.56	2295.47	1.36047	0.75114	552.097	-2.1695	-5.34469	-3.67414	-4.86788	18.123	6.81349	-0.716186	-2.22082	15679.5	28.4	82.7821	1.42105	0.07	0.0116262	0.51676	94.6066	89.5721	543.62	0.311227	49.1011	4.99248	0.315796	0.0341866	1.32484	95.1637	89.501	972.85	1.28624	429.23	0.975013	440.23	0.00227154	TRUE	No
ILUCIC_full_repeat	9.26699	7.05892	9.26699	977.001	1059.25	0.286685	0.31082	1084.17	-2.01647	-5.71239	-3.61505	-4.91727	21.0952	7.43267	-1.18352	-2.78209	7380.02	6.80705	74.189	1.4191	0.0717188	0.0108243	0.434564	94.6346	89.5011	543.625	0.299203	35.6989	4.98869	0.333351	0.0281098	1.39984	95.2058	89.8537	964.451	1.35619	420.826	1.05699	398.138	0.00251169	TRUE	No
WAMMAC_full_repeat	5.79401	5.26371	5.68153	3272.55	2683.61	0.799842	0.6559	820.034	-2.07744	-5.52091	-3.7299	-4.78704	19.6543	6.03387	-0.739403	-2.39185	17859.7	21.7792	79.3936	1.50345	0.0735576	0.0126593	0.572473	94.5477	89.525	543.629	0.344377	46.6982	4.99925	0.336981	0.0374226	1.49972	94.903	89.5942	931.441	1.39844	387.812	1.05406	367.921	0.00271798	TRUE	No
[truncated: 18,074 more rows]

## Sheet: Process_15%
name	Di [Å]	Df [Å]	Dif [Å]	sa_g [m^2/g]	sa_v [m^2/cm^3]	pv_g [cm^3/g]	void_frac [-]	density [kg/m^3]	logbCO2	logb0CO2	logbN2	logb0N2	hoaCO2 [kJ/mol]	hoaN2 [kJ/mol]	logHCO2	logHN2	qsat_v [mol/m^3]	qsat_g [mol/kg]	tads [s]	PH [bar]	PINT [bar]	PL [bar]	feed_rate [m/s]	purity [%]	recovery [%]	energy [kWhe/tonne]	productivity [mol(CO2)/m^3(adsorbent)∙s]	tads_P [s]	PH_P [bar]	PINT_P [bar]	PL_P [bar]	feed_rate_P [m/s]	purity_P [%]	recovery_P [%]	energy_P [kWhe/tonne]	productivity_P [mol(CO2)/m^3(adsorbent)∙s]	del_E [kWhe/tonne]	del_P [mol(CO2)/m^3(adsorbent)∙s]	ratio_E/P	ratio_P/E	PRT	Error
[truncated: 19,158 more rows]

[truncated: 7 more sheets: Process_35%, Water_GCMC_6%, Water_GCMC_15%, Water_GCMC_35%, Final_MOF_lists, Stability_test_23_MOFs, Stability_test_top50]
